# Supplementary material for: Targeted association mapping demonstrating the complex molecular genetics of fatty acid formation in soybean
Source: BMC Genomics. 2015 Oct 23;16:841. doi: 10.1186/s12864-015-2049-4 (PMC4619020; doi:10.1186/s12864-015-2049-4)
Supplement: Additional file 1: — Information for the 421 worldwide soybean accessions analyzed. (XLS 106 kb) [file 12864_2015_2049_MOESM1_ESM.xls]

## Sheet: Sheet1
Additional file 1 The geographical distribution pattern of 421 soybean cultivars
Name	Type	Origin		Latitude(ºN)	Longitude(ºE)
		Country	Province (China)
8588	Bred	China	Shandong	36.41	116.57
7537-1	Landrace	China	Hebei	40.5	114.53
7651-1	Landrace	China	Hebei	40.5	114.53
7694-1	Landrace	China	Hebei	40.5	114.53
8307-8-1	Bred	China	Sichuan	30.25	103.55
60 CMS superspecial	Bred	England
74-424	Bred	China	Hubei	30.41	114.23
77-391-1	Bred	China	Jiangsu	32.12	119.24
82-16	Bred	China	Hubei	30.41	114.23
84-70	Landrace	China	Hubei	30.17	109.28
Aishengnidou①	Landrace	China	Hunan	28.08	113.37
Amsoy	Bred	USA
Amur 41	Bred	Russia
Andou3hao	Bred	China	Guizhou	26.14	105.55
Baichengmoshidou	Landrace	China	Jilin	45.38	122.5
Baihuahuangpi	Landrace	China	Fujian	25.5	117.46
Bailudou	Landrace	China	Shanxi	37.2	113.32
Baimaodou	Landrace	China	Guizhou	25.05	104.54
Baimaozaodouzi	Landrace	China	Sichuan	27.05	102.45
Baipihuangdou	Landrace	China	Shanxi	39.31	113.25
Baiqidawandou	Landrace	China	Hebei	41	118.42
Baiqiu1hao	Bred	China	Fujian	26.16	117.37
Baishuidou	Landrace	China	Guizhou	28	108.23
Baizhidou	Landrace	China	Guangxi	22.25	109.17
Baodigao	Landrace	China	Jilin	44.09	125.5
Baomuji	Landrace	China	Shaanxi	32.26	109.09
Baotingdaheidou	Landrace	China	Hainan	18.38	109.41
Baotingheidou	Landrace	China	Hainan	18.38	109.41
Bayuebai	Landrace	China	Zhejiang	30.11	120.08
Bayuezao	Landrace	China	Shaanxi	32.26	109.09
Bendidahuangdou	Landrace	China	Hebei	38.11	116.07
Bianheidou	Landrace	China	Liaoning	38.49	121.14
Biaoge du lot et gerome	Bred	German
Binhaidahuangkezijia	Landrace	China	Jiangsu	34	119.5
Binhaiwuhuazuanding	Landrace	China	Jiangsu	34	119.5
Boaihongpizaojiaozi	Landrace	China	Henan	35.1	113.04
Bragg	Bred	USA
Caihuangdou	Landrace	China	Shanxi	39.03	112.56
Cansidou	Landrace	China	Shanxi	36.19	112.53
Chadou	Landrace	China	Shandong	36.47	116.45
Chahuangdaidou1	Landrace	China	Hubei	31.47	111.5
Chamoshidou	Landrace	China	Jilin	43.38	122.15
Changchunmancangjin	Landrace	China	Jilin	43.26	125.02
Changnong16	Bred	China	Jilin	43.26	125.02
Changshanidou	Landrace	China	Hunan	28.11	112.58
Changshoushiyuehuang	Landrace	China	Sichuan	29.5	107.04
Chasedou	Landrace	China	Jilin	43.31	124.48
Chi382	Landrace	China	NMG	42.15	118.57
Chibuliuheidou	Landrace	China	Shanxi	38.54	111.5
Chichenglvhuangdou	Landrace	China	Hebei	40.54	115.49
Chihuangdou1	Landrace	China	Hubei	30.12	108.51
Chihuangdou2	Landrace	China	Hubei	30.47	115.24
Chongmingbaimaobayuebai	Landrace	China	Shanghai	31.37	121.23
Chuandou4hao	Bred	China	Sichuan	43.57	126.28
Chuxiu	Bred	China	Jiangsu	33.4	119.04
Clark	Bred	USA
Cudou	Landrace	China	Zhejiang	30.42	121.01
Dabaidou	Landrace	China	Yunnan	23.22	102.26
Dabaimaodou	Landrace	China	Guangdong	24.26	114.56
Dabaipi	Landrace	China	Shandong	34.46	117.07
Daheidou(1)	Landrace	China	Shanxi	39.03	112.56
Daheidou(2)	Landrace	China	Hebei	38.57	115.19
Daheidou(3)	Landrace	China	Hebei	37.21	114.46
Daheiqi	Landrace	China	Liaoning	41.33	120.27
Dahuadou	Landrace	China	Sichuan	30.35	103.33
Dahuangdou(1)	Landrace	China	Shandong	35.48	116.06
Dahuangdou(2)	Landrace	China	Shaanxi	32.3	107.52
Dahuangdou＜1＞	Landrace	China	Shanxi	37.36	113.41
Dahuangdou-1	Landrace	China	Guizhou	27.32	106.5
Dahuangdou-2	Landrace	China	Guangdong	24.26	116.01
Dahuangzhu	Landrace	China	Jiangxi	28.19	117.42
Daimidou	Landrace	China	Hubei	30.41	114.23
Daliheidou	Landrace	China	Liaoning	43.32	118.38
Dalihuang	Bred	China	Fujian	24.49	118.34
Damingbaidouzi2	Landrace	China	Shanxi	36.15	111.4
Dantuxiaowujia	Landrace	China	Jiangsu	32.1	119.3
Dapudou	Landrace	China	Fujian	25.19	118.17
Daqingdou	Landrace	China	Zhejiang	30.11	120.08
Daqingren	Bred	China	Fujian	24.49	118.34
Datianedan	Landrace	China	Shandong	35.48	116.06
Datunxiaoheidou	Landrace	China	Hebei	39.19	115.52
Dawudou	Landrace	China	Guangxi	21.4	109.12
Diliuhuangdou-2	Landrace	China	Hebei	38.02	114.5
Donghuangdou-1	Landrace	China	Sichuan	30	108.07
Dongnong163	Bred	China	Heilongjiang	45.45	126.46
Dongnong36hao	Bred	China	Heilongjiang	45.43	126.33
Dongnong42	Bred	China	Heilongjiang	45.43	126.33
Dongnong47-1C	Bred	China	Heilongjiang	45.43	126.33
Dongshan69	Bred	China	Shanxi	37.13	112.03
Dongshanbaimadou	Landrace	China	Fujian	23.4	117.25
Duchangwudou	Landrace	China	Jiangxi	29.06	116.11
Dunajka	Bred	Poland
Erjizaodou-2	Landrace	China	Guizhou	26.41	105.46
Erliheidou	Landrace	China	Shandong	37.23	118.01
Essex	Bred	USA
Fangzhengmoshidou	Landrace	China	Heilongjiang	45.5	128.5
Fayette	Bred	USA
Fendou31hao	Bred	China	Shanxi	37.13	112.03
Fengchengzaowudou	Landrace	China	Jiangxi	28.12	115.47
Fengdihuang	Landrace	China	Jilin	43.57	126.28
Flora	Bred	France
Gandou2hao	Bred	China	Jiangxi	28.32	115.56
Gandou5hao	Bred	China	Jiangxi	28.32	115.56
Gaozuoxuan1hao	Bred	China	Shandong	36.22	119.45
Gongchengqingpidou	Landrace	China	Guangxi	24.5	110.49
Gongdou7hao	Bred	China	Sichuan	29.21	104.45
Guanyunhaibaihua	Landrace	China	Jiangsu	34.23	119.15
Gui199	Bred	China	Guangxi	25.24	110.2
Guizao1hao	Bred	China	Guangxi	25.24	110.2
Ha1hao	Landrace	China	Jilin	43.57	126.28
Handou4hao	Bred	China	Hebei	36.35	114.3
Hanyuanbalixiaoheidou	Landrace	China	Sichuan	29.21	102.41
Harosoy	Bred	USA
Hefeng24hao	Bred	China	Heilongjiang	28.48	105.5
Hefeng25hao	Bred	China	Heilongjiang	28.48	105.5
Hefeng37	Bred	China	Heilongjiang	28.48	105.5
Hefeng42	Bred	China	Heilongjiang	45.43	126.33
Heidou(1)	Landrace	China	Shaanxi	33.55	109.57
Heidou(2)	Landrace	China	Hebei	37.47	115.54
Heidou(3)	Landrace	China	Shanxi	35.08	111.13
Heidou(4)	Landrace	China	Jiangxi	24.55	114.49
Heidouzai	Landrace	China	Guangdong	22.47	111.35
Heigundou	Landrace	China	Gansu	35.41	107.11
Heihe1hao	Bred	China	Heilongjiang	50.15	127.29
Heihexiaohuangdou	Landrace	China	Heilongjiang	50.15	127.29
Heikewudou	Landrace	China	Hainan	19.44	110
Heimoshidou	Landrace	China	Jilin	43.57	126.28
Heinong2hao	Bred	China	Heilongjiang	45.43	126.33
Heinong47	Bred	China	Heilongjiang	45.45	126.46
Heisheng101	Bred	China	Heilongjiang	45.43	126.33
Helongyoutai	Landrace	China	Jilin	42.33	129
Hengfengwudou	Landrace	China	Jiangxi	28.25	117.36
Honghuliuyuebao	Landrace	China	Hubei	29.49	113.26
Hongzhudou	Landrace	China	Hunan	27.15	112.48
Huaheihu	Landrace	China	Hebei	38.25	116.03
Huaidebaihuadali	Landrace	China	Jilin	43.31	124.48
Huaiyangchundou	Landrace	China	Jiangsu	33.43	114.51
Hualvdou	Landrace	China	Henan	35.35	114.3
Hualvhuangdou	Landrace	China	Gansu	33.54	106.18
Huameidou	Landrace	China	Hubei	30.09	110.41
Huangchuanchasedou	Landrace	China	Henan	32.09	115.02
Huangdali	Landrace	China	Jilin	43.57	126.28
Huangdou(1)	Landrace	China	Yunnan	26.41	100.45
Huangdou(2)	Landrace	China	Gansu	34	105.17
Huangdou＜2＞	Landrace	China	Shanxi	38.54	111.5
Huanggandou	Landrace	China	Shanxi	39.31	113.25
Huangmaodou	Landrace	China	Hunan	25.36	111.57
Huangqi	Landrace	China	Liaoning	40.12	122.36
Huanjiangbayuehuang	Landrace	China	Guangxi	24.51	108.15
Huasedou	Landrace	China	Hubei	29.3	114
Huichaxiaohuangdou	Landrace	China	Shaanxi	34.05	110.08
Huipizhiheidou	Landrace	China	Shanxi	38.28	111.07
Icar166	Bred	Romania
Jiangehualinjiwodou	Landrace	China	Sichuan	32.02	105.28
Jianghuangdou	Landrace	China	Shaanxi	34.32	109.05
Jidou12	Bred	China	Hebei	38.02	114.25
Jidou15	Bred	China	Hebei	38.02	114.25
Jidou7hao	Bred	China	Hebei	38.04	114.26
Jihuang13	Bred	China	Hebei	38.02	114.25
Jihuang138hao	Bred	China	Jilin	43.31	124.48
Jilin30	Bred	China	Jilin	43.26	125.02
Jilin35	Bred	China	Jilin	43.31	124.48
Jilinchalihua	Landrace	China	Jilin	43.57	126.28
Jinda332	Bred	China	Jiangsu	32.06	118.43
Jindou13hao	Bred	China	Shanxi	37.13	112.03
Jindou15hao	Bred	China	Shanxi	37.13	112.03
Jindou28	Bred	China	Shanxi	37.15	111.47
Jinhuang35yi	Landrace	China	Hubei	30.41	114.23
Jinpengdou	Landrace	China	Fujian	24.36	117.36
Jinpin82hao	Bred	China	Shanxi	37.13	112.03
Jinshanchamoshidou	Landrace	China	Jilin	45.24	122.3
Jinyuan1hao	Landrace	China	Jilin	43.57	126.28
Jinzhou4-1	Landrace	China	Liaoning	41.08	121.07
Jiutaibaodigao	Landrace	China	Jilin	44.09	125.5
Jiuyueba	Landrace	China	Zhejiang	30.11	120.08
Kangxian1hao	Bred	China	Heilongjiang	46.3	125.24
Kangxian2hao	Bred	China	Heilongjiang	46.3	125.24
Kebei1hao	Bred	China	Heilongjiang	48.03	125.53
Kefeng14	Bred	China	Beijing	40.13	116.13
Kefeng1hao	Bred	China	Beijing	40.13	116.13
Kefeng6hao	Bred	China	Beijing	40.13	116.13
Keshuang	Landrace	China	Heilongjiang	45.43	126.33
Kexin3hao	Bred	China	Beijing	40.13	116.13
Laoshupi	Landrace	China	Shaanxi	33.19	108.18
Lee	Bred	USA
Lianjiangpohuangdou	Landrace	China	Guangdong	21.35	110.18
Liaodou11	Bred	China	Liaoning	41.44	123.27
Liaodou14	Bred	China	Liaoning	41.44	123.27
Liaodou16	Bred	China	Liaoning	41.44	123.27
Liushiribaidou	Landrace	China	Shanxi	35.44	111.43
Liushitianhuancang	Landrace	China	Liaoning	43.32	118.38
Liuyuehuang	Landrace	China	Sichuan	31.08	104.23
Longchuanhuangniumao	Landrace	China	Guangdong	24.06	115.15
Longquandadou(heqi)	Landrace	China	Heilongjiang	45.43	126.33
Luodingqingdou	Landrace	China	Guangdong	22.47	111.35
Lv75	Bred	Japan
Lvcaodou	Landrace	China	Shandong	35.43	117.55
Lvdouzi	Landrace	China	Sichuan	30.06	103.07
Lvgundou	Landrace	China	Gansu	36.28	107.59
Lvhuangdou	Landrace	China	Gansu	35.17	107.01
Lvlanzi	Landrace	China	Sichuan	27.53	102.15
Lvpidou	Landrace	China	Shaanxi	33.13	107.34
Lvpihuangdou	Landrace	China	Shanxi	37.13	112.03
Lvrouheipidou	Landrace	China	AnHui	30.51	116.21
Madaiheidou-3	Landrace	China	Guangdong	24.47	112.22
Madaiqingdou-2	Landrace	China	Guangdong	24.47	112.22
Malanzaochadou	Landrace	China	Yunnan	27.21	103.43
Mancangjin	Landrace	China	Heilongjiang	45.43	126.33
Mandijin	Landrace	China	Liaoning	40.45	120.51
Manzhangzixiaoliheidou	Landrace	China	Hebei	40.33	118.28
Maodou	Landrace	China	Shandong	37.21	120.23
Maoyandou(1)	Landrace	China	Liaoning	42.57	119
Maoyandou(2)	Landrace	China	Jiangxi	25.42	114.18
Maoyandou(3)	Landrace	China	Hebei	41.57	117.46
Maoyandou(4)	Landrace	China	Hebei	39.5	114.34
Mayibao	Landrace	China	Sichuan	30.58	108.54
Meishanliuyuebao	Landrace	China	Sichuan	30.03	103.5
Mengdou11	Bred	China	Neimenggu	49.22	119.77
Miyangniumaohuang	Landrace	China	Henan	32.43	113.19
Miyangxiaozihuang	Landrace	China	Henan	32.43	113.19
Miyunlaoyelian	Landrace	China	Beijing	40.22	116.5
Mohemoshidou	Landrace	China	Heilongjiang	51.43	126.39
Mufeng1hao	Bred	China	Heilongjiang	44.34	129.36
Nanguanxiaopiqing	Landrace	China	Hebei	40.09	118.18
Nannong1138-2	Bred	China	Jiangsu	32.06	118.43
Nenfeng11hao	Bred	China	Heilongjiang	49.1	125.13
Nidinghuameidou	Landrace	China	Ningxia	37.29	105.4
Nidou	Landrace	China	Hubei	30.21	114.19
Nigeria5	Bred	Nigeria
Niumaohuang(1)	Landrace	China	Jilin	41.44	125.52
Niumaohuang(2)	Landrace	China	Liaoning	40.25	122.21
Niumaohuang(3)	Landrace	China	Shaanxi	32.26	109.09
Niupihuangdou	Landrace	China	Shaanxi	32.23	109.21
Niuyanjing	Landrace	China	Shanxi	40.06	113.2
No name(1)	Landrace	China	AnHui	33.16	116.33
No name(2)	Landrace	China	AnHui	33.59	116.49
Nova	Bred	Itly
Panshidou	Landrace	China	Jilin	42.57	126.03
Peixianxiaoyoudou	Landrace	China	Jiangsu	34.44	116.51
Peking	Landrace	USA
Pengshanhuangkezi-3	Landrace	China	Sichuan	30.12	103.52
PI196160	Landrace	USA
PI317334B	Landrace	USA
PI437654	Landrace	USA
PI88788	Landrace	USA
Pingdinghei	Landrace	China	Shandong	36.11	117.08
Pingnanchengguanshandou	Landrace	China	Fujian	26.54	118.58
Pixiandasanjiaodou	Landrace	China	Sichuan	30.49	103.53
Pixiandazihuacao	Landrace	China	Jiangsu	34.18	117.57
Pixianhongmaoyou	Landrace	China	Jiangsu	34.18	117.57
Pixianlayanghuang	Landrace	China	Jiangsu	34.18	117.57
Pixiannianzhuangliuyuexian	Landrace	China	Jiangsu	34.18	117.57
Pixianruantiaozhi	Landrace	China	Jiangsu	34.18	117.57
Pixiansilicao	Landrace	China	Jiangsu	34.18	117.57
Pixianxiaohuangdou	Landrace	China	Sichuan	30.49	103.53
Podou	Landrace	China	Guangdong	21.3	111
Pojabonar 856-3	Bred	Demark
Pudou451	Bred	China	Fujian	25.26	119.31
Puguang	Bred	Nkorea
Punjab-1	Bred	India
Qianweiquanshuidou	Landrace	China	Sichuan	29.11	103.48
Qihuang26	Bred	China	Shandong	36.41	116.57
Qihuang31	Bred	China	Shandong	36.41	116.57
Qing6hao	Landrace	China	Shandong	36.11	117.08
Qinganheidou	Landrace	China	Heilongjiang	46.53	127.29
Qingdou(1)	Landrace	China	Heilongjiang	45.32	126.58
Qingdou(2)	Landrace	China	Shanxi	36.3	113.23
Qingdou(3)	Landrace	China	Hebei	38.18	114.22
Qingkeyuandou	Landrace	China	Shanxi	39.03	112.56
Qingyuandaqingdou	Landrace	China	Guangdong	23.42	113.01
Qionghaiheidou	Landrace	China	Hainan	19.14	110.27
Qionglaihuangmaozi	Landrace	China	Sichuan	30.25	103.29
Qionglaiyoujiangheidou	Landrace	China	Sichuan	30.25	103.29
Qisiwa	Landrace	China	Shandong	37.11	122.02
Qiyuehuang	Landrace	China	Sichuan	31.27	104.45
Quanbian11	Bred	China	Fujian	25.05	118.35
Quxianbayuehuang	Landrace	China	Sichuan	30.15	106.58
Ruijinqingpidou	Landrace	China	Jiangxi	25.55	116.02
Runanpingdingshi	Landrace	China	Henan	33	114.21
Saikai 20	Bred	Japan
Salut 216	Bred	Russia
Sangutiaoheidou	Landrace	China	Shaanxi	39.02	111.05
Shangraobayuebai	Landrace	China	Jiangxi	28.26	117.57
Shanning7hao	Bred	China	Shandong	35.08	116.26
Shanzibaihuangdou	Landrace	China	Hubei	33	110.25
Shaxianwudou	Landrace	China	Fujian	26.24	117.48
Shaxindou	Landrace	China	Jiangxi	26.21	116.21
Shengli3hao	Landrace	China	Shandong	36.11	118.1
Shidadou1hao	Bred	China	Xinjiang	44.18	86
Shifangluosidou	Landrace	China	Sichuan	31.07	104.1
Shinpaldal kong2	Bred	Skora		37.15	126.58
Shiyuehuang	Landrace	China	Sichuan	27.53	102.15
Shuguanghuangdou	Landrace	China	Hubei	30.5	111.47
Shuyangchunheidoubing	Landrace	China	Jiangsu	34.06	118.45
Sidou288	Bred	China	Jiangsu	33.42	118.43
Sidou2hao	Bred	China	Jiangsu	33.42	118.43
Sijiaoqihuangdou	Landrace	China	Hebei	36.46	114.56
Siliyuan	Landrace	China	Shandong	34.51	117.32
Songzidou	Landrace	China	Yunnan	24.11	102.55
Suiningpingdinghuang	Landrace	China	Jiangsu	33.54	117.45
Suinong14hao	Bred	China	Heilongjiang	46.38	126.59
Suinong1hao	Bred	China	Heilongjiang	46.38	126.59
Suinong20	Bred	China	Heilongjiang	46.38	126.59
Suinong6hao	Bred	China	Heilongjiang	46.38	126.59
Suqiandadudou	Landrace	China	Jiangsu	33.57	118.14
Taiwan2hao	Landrace	China	Taiwan	25.03	121.31
Taixingaijiaohong	Landrace	China	Jiangsu	32.1	120
Taixingheidou	Landrace	China	Jiangsu	32.1	120
Taixingniumaohuangyi	Landrace	China	Jiangsu	32.1	120
Tianedan(1)	Landrace	China	Liaoning	41.08	121.07
Tianedan(2)	Landrace	China	Shanxi	39.31	113.25
Tianedan(3)	Landrace	China	Shanxi	36.5	112.51
Tianedan(4)	Landrace	China	Shanxi	36.19	112.53
Tianlinpingtangzaohuangdou	Landrace	China	Guangxi	24.17	106.14
Tiefeng30	Bred	China	Liaoning	42.18	123.52
Tiejiaqing	Landrace	China	Liaoning	40.27	124.02
Tokachi nagaha	Bred	Japan		43.04	141.2
Tonganzihongdou	Landrace	China	Fujian	24.44	118.09
Tonghuapingdingxiang	Landrace	China	Jilin	41.44	125.52
Tongnong13	Bred	China	Jilin	41.44	125.52
Tongshanpingdingwu	Landrace	China	Jiangsu	34.14	117.13
Tongshanqigndadou	Landrace	China	Jiangsu	34.14	117.13
Tongxianhuangdou	Landrace	China	Beijing	39.54	116.39
Tueryan	Landrace	China	Hebei	41	118.42
Wandou12	Bred	China	AnHui	31.53	117.17
Wandou15	Bred	China	AnHui	31.53	117.17
WeiJ127	Bred	China	Shandong	36.43	119.06
Wenfeng7hao	Bred	China	Shandong	35.08	116.26
Wilenskabaranatra Ⅱ-2-184	Bred	Hungray
Williams	Bred	USA
Wuchangliuyuebao	Landrace	China	Hubei	30.21	114.19
Wujiangwuyueniumaohuang	Landrace	China	Jiangsu	31.09	120.38
Wushanrenfenghuangdou	Landrace	China	Guangxi	23.43	108.1
Wuxiliuyueku	Landrace	China	Jiangsu	31.33	120.16
Wuyanwo	Landrace	China	Sichuan	31.48	104.27
Wuyuebai(1)	Landrace	China	Zhejiang	30.1	120.15
Wuyuebai(2)	Landrace	China	Zhejiang	30.11	120.08
Wuyuehuang	Landrace	China	Jiangxi	26.58	114.14
Xepcohckab2	Bred	Russia
Xiaheidou	Landrace	China	Shanxi	36.5	112.51
Xiamentengzidou	Landrace	China	Fujian	24.34	118.01
Xiangchundou18	Bred	China	Hunan	28.11	112.58
Xiangdou4hao	Bred	China	Hunan	28.11	112.58
Xiaobaidou＜2＞	Landrace	China	Shanxi	35.2	111.12
Xiaobaimao	Landrace	China	Sichuan	30.49	103.53
Xiaobaiqi(1)	Landrace	China	Liaoning	40.12	122.36
Xiaobaiqi(2)	Landrace	China	Liaoning	42.15	118.57
Xiaoheidou(1)	Landrace	China	Shanxi	38.25	112.42
Xiaoheidou(2)	Landrace	China	Shaanxi	39.02	111.05
Xiaoheidou(3)	Landrace	China	Shaanxi	37.35	107.36
Xiaohuangdou(1)	Landrace	China	Liaoning	42.15	118.57
Xiaohuangdou(2)	Landrace	China	Liaoning	40.43	124.46
Xiaohuangdou(3)	Landrace	China	Shanxi	35.46	113.16
Xiaohuangdou(4)	Landrace	China	Shanxi	39.5	113
Xiaohuangdou(5)	Landrace	China	Shanxi	38.43	112.45
Xiaohuangdou(6)	Landrace	China	Shanxi	37.41	112.44
Xiaokehuangdou	Landrace	China	Hubei	32.19	109.41
Xiaolimoshidou	Landrace	China	Heilongjiang	45.45	126.46
Xiaomidou	Landrace	China	Shandong	35.56	116.27
Xiaoqingdou	Landrace	China	Shanxi	36.15	111.4
Xiaoyuanhuangdou	Landrace	China	Shanxi	40.26	114.03
Xiataizimoshidou	Landrace	China	Hebei	40.24	117.29
Xihuangdou-9	Landrace	China	Guizhou	26.41	105.46
Xinyangyangyandou	Landrace	China	Henan	32.07	114.04
Xinyudaliqing	Landrace	China	Jiangxi	27.48	114.56
Xiongyuexiaolihuang-3	Landrace	China	Liaoning	40.1	122.09
Xizangdadou4	Landrace	China	Tibet	28.39	97.29
Xuanza	Landrace	China	Yunnan	26.13	104.06
Xudou11	Bred	China	Jiangsu	34.16	117.14
Yangshanqingdou	Landrace	China	Guangdong	24.29	112.38
Yangtianxiaohuangdou	Landrace	China	Hebei	40.54	115.49
Yangyandou	Landrace	China	Yunnan	24.02	99.15
Yanhuang3hao	Bred	China	Shandong	37.32	121.23
Yanqihuangdou	Landrace	China	Xinjiang	42.03	86.34
Yantianqingpidou	Landrace	China	Jiangxi	29.16	117.52
Yaxianhuangdou	Landrace	China	Hainan	18.15	109.31
Yazhouheidou	Landrace	China	Hainan	18.15	109.31
Yingdehedou	Landrace	China	Guangdong	24.1	113.24
Yizhangliuyuehuang	Landrace	China	Hunan	25.25	112.57
Yizhengdalihuangdou	Landrace	China	Jiangsu	32.17	119.1
You1298	Bred	China	Hubei	30.41	114.23
Youbian30	Bred	China	Beijing	40.13	116.13
Youhuangdou	Landrace	China	Gansu	34	105.17
Youxianbayuehuang	Landrace	China	Hunan	27	113.2
Yuanboheidou	Landrace	China	Shaanxi	38.18	109.45
Yuandou	Landrace	China	Hebei	39.07	116.23
Yuanheidou	Landrace	China	Shanxi	40	112.3
Yudou18	Bred	China	Henan	34.47	113.38
Yudou22	Bred	China	Henan	34.47	113.38
Yudou25	Bred	China	Henan	34.47	113.38
Yushidou	Landrace	China	Liaoning	40.37	120.43
Yuxuan13hao	Landrace	China	Shanxi	37.41	112.44
Zadou-6	Landrace	China	Guizhou	28.15	108.07
Zaojiaodou(1)	Landrace	China	Sichuan	27.53	102.15
Zaojiaodou(2)	Landrace	China	Guizhou	26.51	106.36
Zaoshu18	Bred	China	Beijing	40.13	116.13
Zaoshuheidou	Landrace	China	Shandong	36.55	121.3
Zaoshuhuangdou	Landrace	China	Shaanxi	34.06	107.19
Zaoshumaopengqing	Landrace	China	Zhejiang	28.58	118.52
Zengjialvhuangdou	Landrace	China	Sichuan	32.26	105.49
Zhaoanqiudadou	Landrace	China	Fujian	23.42	117.1
Zhechengxiaohongdou	Landrace	China	Henan	34.04	115.18
Zhechuanjiwohuang	Landrace	China	Henan	33.08	111.3
Zhechun3hao	Bred	China	Zhejiang	30.11	120.08
Zheng8516	Bred	China	Henan	34.47	113.38
Zheng92116	Bred	China	Henan	34.47	113.38
Zhengguang1hao	Bred	China	Jilin	43.42	126.31
Zhongdou24	Bred	China	Hubei	30.41	114.23
Zhongdou27	Bred	China	Hubei	30.37	114.08
Zhongdou28	Bred	China	Hubei	30.37	114.08
Zhongdou32	Bred	China	Hubei	30.37	114.08
Zhonghuang13	Bred	China	Beijing	40.13	116.13
Zhonghuang20	Bred	China	Beijing	40.13	116.13
Zhonghuang22	Bred	China	Beijing	40.13	116.13
Zhonghuang35	Bred	China	Beijing	40.13	116.13
Zhonghuang4hao	Bred	China	Beijing	40.13	116.13
Zhongmoutiejiaoercao	Landrace	China	Henan	34.4	114.01
Zhongpin95-5383	Bred	China	Beijing	40.13	116.13
Zihua2hao	Landrace	China	Jilin	43.57	126.28
Zihua4hao	Landrace	China	Heilongjiang	45.43	126.33
Zizhongliuyuezao	Landrace	China	Sichuan	29.46	104.5
