# Supplementary material for: Targeted association mapping demonstrating the complex molecular genetics of fatty acid formation in soybean
Source: BMC Genomics. 2015 Oct 23;16:841. doi: 10.1186/s12864-015-2049-4 (PMC4619020; doi:10.1186/s12864-015-2049-4)
Supplement: Additional file 2: — Description of population genetic statistics of 1205 SNP markers in 421 soybean accessions. (XLSX 130 kb) [file 12864_2015_2049_MOESM2_ESM.xlsx]

## Sheet: 20150615-
Additional file 2 Description of population genetic statistics of 1,205 SNP markers in 421 soybean accessions
ID	Phycial Chromosome	Phsical position*	SNP type	Frquency of Major Allele	Gene Diversity	Heterozygosity□	Location	Type	Gene ID
Map-6001	Gm01	778013	A/T	0.506579	0.499913	0.00877193	CDS	Non-synonymous	Glyma01g01130
Map-6002	Gm01	810601	A/T	0.551648	0.494665	0.0043956	CDS	Synonymous	Glyma01g01160
Map-6003	Gm01	1254087	C/T	0.830396	0.281676	0.00440529	CDS	Synonymous	Glyma01g01690
Map-0008	Gm01	1394516	A/G	0.65	0.455	0.00222222	CDS	Non-synonymous	Glyma01g01830
BARC-016003-02032	Gm01	1520769	C/T	0.931868	0.12698	0.0879121	CDS	synonymous	Glyma01g01950
Map-6004	Gm01	1585511	G/T	0.776432	0.347171	0.00220264	CDS	Synonymous	Glyma01g02060
BARC-024477-04899	Gm01	2699779	C/T	0.626096	0.468199	0.00219298	CDS	synonymous	Glyma01g03150
Map-0033	Gm01	5312128	A/C	0.632517	0.464879	0.00445434	CDS	Readthrough	Glyma01g05480
BARC-017909-02439	Gm01	7694592	A/G	0.846154	0.260355	0	intron		Glyma01g07120
Map-0047	Gm01	7785199	A/G	0.86105	0.239285	0.00218818	CDS	Synonymous	Glyma01g07190
Map-0071	Gm01	10602410	A/C	0.800439	0.319473	0	Intergenic
Map-0074	Gm01	10905444	A/G	0.814693	0.301937	0.00219298	Intergenic
Map-6005	Gm01	29568340	A/G	0.916484	0.153083	0	CDS	Synonymous	Glyma01g23140
Map-0076	Gm01	32692056	C/T	0.606667	0.477244	0.00444444	CDS	Non-synonymous	Glyma01g24850
Map-6006	Gm01	37300317	A/G	0.903509	0.174361	0	CDS	Non-synonymous	Glyma01g27840
Map-6007	Gm01	37380607	A/G	0.756044	0.368883	0	CDS	Synonymous	Glyma01g27900
Map-6008	Gm01	39948755	A/T	0.780702	0.342413	0.00438596	CDS	Non-synonymous	Glyma01g29630
Map-0086	Gm01	44036105	C/T	0.592998	0.482703	0.00437637	CDS	Non-synonymous	Glyma01g32450
Map-6009	Gm01	44319696	G/T	0.596491	0.481379	0.00438596	CDS	Non-synonymous	Glyma01g32750
Map-0092	Gm01	47521838	C/T	0.863436	0.235828	0.00440529	CDS	Non-synonymous	Glyma01g34990
Map-6010	Gm01	48138687	A/C	0.632967	0.46464	0	CDS	Non-synonymous	Glyma01g35620
Map-0109	Gm01	49030368	C/T	0.652079	0.453744	0.00437637	CDS	Non-synonymous	Glyma01g36560
Map-0117	Gm01	49817710	A/G	0.526608	0.498584	0.00221729	CDS	Non-synonymous	Glyma01g37460
Map-0128	Gm01	50158451	A/T	0.604677	0.478085	0.00222717	CDS	Non-synonymous	Glyma01g37900
Map-0137	Gm01	50844520	C/T	0.545354	0.495886	0.00663717	CDS	Non-synonymous	Glyma01g38830
BARC-018835-03260	Gm01	53570723	C/T	0.672527	0.440469	0	CDS	Synonymous	Glyma01g42270
Map-0143	Gm01	53579970	A/T	0.676535	0.437671	0.00657895	CDS	Synonymous	Glyma01g42290
Map-0144	Gm01	54269596	A/G	0.671875	0.440918	0.00446429	CDS	Non-synonymous	Glyma01g43210
Map-6011	Gm01	54551628	A/G	0.656798	0.450829	0.00219298	CDS	Synonymous	Glyma01g43560
BARC-042795-08412	Gm01	54651568	A/T	0.809211	0.308778	0	mRNA		Glyma01g43700
Map-6012	Gm02	630108	A/C	0.769231	0.35503	0	CDS	Non-synonymous	Glyma02g00830
Map-0187	Gm02	808209	A/C	0.864035	0.234957	0.00438596	CDS	Non-synonymous	Glyma02g01070
Map-6013	Gm02	2393918	A/T	0.6875	0.429688	0.00219298	CDS	Non-Synonymous	Glyma02g03080
BARC-020103-04463	Gm02	3111679	C/T	0.83114	0.280692	0	3'-UTR		Glyma02g03870
Map-0202	Gm02	3610653	G/T	0.797593	0.322877	0.00218818	CDS	Non-synonymous	Glyma02g04460
Map-0214	Gm02	4814610	A/T	0.749453	0.375546	0.00218818	CDS	Non-synonymous	Glyma02g05990
Map-0223	Gm02	6423141	C/G	0.627473	0.467502	0.00659341	CDS	Non-synonymous	Glyma02g08190
Map-0236	Gm02	7936673	A/C	0.605322	0.477815	0	CDS	Non-synonymous	Glyma02g10020
BARC-040713-07825	Gm02	8685663	A/G	0.610132	0.475742	0	intron		Glyma02g10790
Map-6014	Gm02	9170707	A/G	0.598901	0.480437	0.0021978	CDS	Non-synonymous	Glyma02g11020
Map-0251	Gm02	10034884	A/G	0.55	0.495	0.00454545	CDS	Non-synonymous	Glyma02g11790
Map-6015	Gm02	10082139	A/G	0.841758	0.266403	0	CDS	Synonymous	Glyma02g11870
Map-0271	Gm02	11693604	A/T	0.509868	0.499805	0.00219298	CDS	Non-synonymous	Glyma02g13380
Map-6016	Gm02	12017589	A/T	0.919956	0.147274	0.160088	CDS	Synonymous	Glyma02g13700
Map-6017	Gm02	14107941	C/T	0.910088	0.163656	0	CDS	Synonymous	Glyma02g15600
Map-6018	Gm02	14467319	A/G	0.898026	0.18315	0.199561	CDS	Synonymous	Glyma02g16040
Map-0278	Gm02	15261221	A/C	0.713024	0.409241	0.00441501	CDS	Non-synonymous	Glyma02g16910
Map-6019	Gm02	20172726	A/G	0.601974	0.479203	0.00657895	CDS	Synonymous	Glyma02g21110
Map-0281	Gm02	26976306	G/T	0.749448	0.375551	0.00220751	Intergenic
Map-6020	Gm02	27673859	C/T	0.507675	0.499882	0.00219298	CDS	Synonymous	Glyma02g26670
Map-6021	Gm02	30139168	G/T	0.507675	0.499882	0.00219298	CDS	Non-synonymous	Glyma02g28880
Map-6022	Gm02	30206058	A/T	0.508772	0.499846	0.00438596	CDS	Non-synonymous	Glyma02g28910
Map-6023	Gm02	32143893	A/C	0.947368	0.099723	0	CDS	Non-synonymous	Glyma02g30080
Map-6024	Gm02	32198294	A/C	0.671875	0.440918	0	CDS	Non-Synonymous	Glyma02g30090
Map-6025	Gm02	34219380	A/C	0.694505	0.424335	0	CDS	Non-synonymous	Glyma02g31370
Map-6026	Gm02	34335354	C/T	0.650549	0.45467	0	CDS	Synonymous	Glyma02g31430
Map-6027	Gm02	34824001	A/G	0.699561	0.42035	0	CDS	Non-synonymous	Glyma02g31620
Map-6028	Gm02	35558243	C/G	0.605727	0.477644	0	CDS	Non-synonymous	Glyma02g32340
Map-6029	Gm02	36010226	G/T	0.659341	0.449221	0	CDS	Non-synonymous	Glyma02g32780
Map-6030	Gm02	36420868	A/G	0.604167	0.478299	0.00219298	CDS	Non-synonymous	Glyma02g33010
Map-6031	Gm02	36956729	A/T	0.651982	0.453803	0.0352423	CDS	Non-synonymous	Glyma02g33110
Map-0288	Gm02	42088973	A/G	0.771619	0.352447	0	CDS	Synonymous	Glyma02g36630
Map-0295	Gm02	42855640	C/T	0.679515	0.435548	0.00220264	CDS	Non-synonymous	Glyma02g37510
Map-6032	Gm02	44218290	A/G	0.921053	0.145429	0.157895	CDS	Synonymous	Glyma02g38870
Map-6033	Gm02	44452297	C/T	0.944079	0.105588	0.111842	CDS	Synonymous	Glyma02g39190
Map-0301	Gm02	45691551	C/T	0.761538	0.363195	0.0021978	CDS	Non-synonymous	Glyma02g40460
Map-0310	Gm02	46068657	A/G	0.93	0.1302	0.00222222	CDS	Non-synonymous	Glyma02g40850
Map-0315	Gm02	46270613	C/G	0.903761	0.173954	0.00221239	Intergenic
Map-6034	Gm02	47445409	C/G	0.58022	0.48713	0	CDS	Non-synonymous	Glyma02g42410
Map-6035	Gm02	47455133	A/G	0.589011	0.484154	0	CDS	Synonymous	Glyma02g42420
Map-6036	Gm02	48824953	C/T	0.705495	0.415544	0.00879121	CDS	Synonymous	Glyma02g44190
Map-0355	Gm03	143859	A/G	0.777283	0.346228	0.00445434	CDS	Non-synonymous	Glyma03g00340
Map-0359	Gm03	283046	C/T	0.538803	0.496989	0.00443459	CDS	Non-synonymous	Glyma03g00530
Map-0366	Gm03	526082	A/C	0.773731	0.350143	0.00220751	CDS	Synonymous	Glyma03g00800
Map-6037	Gm03	795050	A/C	0.885965	0.202062	0	CDS	Non-synonymous	Glyma03g01070
Map-0373	Gm03	861053	C/G	0.766447	0.358012	0.00657895	CDS	Non-synonymous	Glyma03g01120
Map-6038	Gm03	946677	C/T	0.618681	0.471829	0.0021978	CDS	Non-synonymous	Glyma03g01200
Map-6039	Gm03	965151	A/G	0.91886	0.149113	0.162281	CDS	Synonymous	Glyma03g01210
Map-6040	Gm03	1877275	A/G	0.505618	0.499937	0.00898876	CDS	Synonymous	Glyma03g02120
Map-0375	Gm03	2052023	G/T	0.673626	0.439708	0.0021978	CDS	Non-synonymous	Glyma03g02290
BARC-031833-07221	Gm03	3299192	A/G	0.593202	0.482627	0.00657895	CDS	Synonymous	Glyma03g03520
Map-6041	Gm03	4487138	A/C	0.596703	0.481297	0.0021978	CDS	Non-synonymous	Glyma03g04370
Map-6042	Gm03	5106501	C/T	0.864045	0.234943	0.159551	CDS	Synonymous	Glyma03g04910
Map-6043	Gm03	5135945	G/T	0.857616	0.244222	0.00220751	CDS	Non-synonymous	Glyma03g04950
Map-6044	Gm03	5147782	C/T	0.563218	0.492007	0	CDS	Non-synonymous	Glyma03g04960
Map-0389	Gm03	5292104	C/G	0.824115	0.289899	0.00221239	Intergenic
Map-6045	Gm03	8116138	A/G	0.635965	0.463027	0	CDS	Synonymous	Glyma03g07540
Map-6046	Gm03	18136684	A/G	0.859649	0.241305	0	CDS	Synonymous	Glyma03g14200
Map-6047	Gm03	29000124	C/T	0.526432	0.498603	0.00440529	CDS	Synonymous	Glyma03g22610
Map-0483	Gm03	35211872	A/C	0.895735	0.186788	0.00473934	CDS	Non-synonymous	Glyma03g27480
Map-6048	Gm03	36277147	G/T	0.545055	0.49594	0.0043956	CDS	Synonymous	Glyma03g28390
Map-6049	Gm03	36634361	C/T	0.767544	0.356841	0	CDS	Synonymous	Glyma03g28660
Map-0499	Gm03	36938128	C/T	0.68931	0.428324	0.00222717	CDS	Non-synonymous	Glyma03g28990
Map-0510	Gm03	37578984	A/T	0.931072	0.128353	0.00218818	CDS	Synonymous	Glyma03g29570
Map-0512	Gm03	38503510	C/T	0.60426	0.47826	0.190583	CDS	Non-synonymous	Glyma03g30600
Map-0515	Gm03	39795203	C/T	0.618681	0.471829	0.0021978	CDS	Synonymous	Glyma03g31960
Map-0522	Gm03	40111085	G/T	0.587719	0.484611	0	Intergenic
BARC-016485-02069	Gm03	40585266	C/T	0.54386	0.496153	0	mRNA		Glyma03g32850
BARC-028709-05992	Gm03	40654717	C/T	0.569231	0.490414	0	intron		Glyma03g32920
Map-0534	Gm03	40910014	A/T	0.594505	0.482137	0.00659341	CDS	Synonymous	Glyma03g33280
Map-0535	Gm03	43616918	A/G	0.742958	0.381943	0.00234742	Intergenic
Map-6050	Gm03	44433719	A/G	0.934211	0.122922	0	CDS	Non-synonymous	Glyma03g37970
Map-6051	Gm03	44453272	A/T	0.730769	0.393491	0.0021978	CDS	Non-synonymous	Glyma03g38000
Map-6052	Gm03	44654940	A/T	0.761538	0.363195	0.0021978	CDS	Non-synonymous	Glyma03g38300
Map-6053	Gm03	45098584	A/T	0.504695	0.499956	0.0657277	CDS	Synonymous	Glyma03g38810
BARC-016535-02085	Gm03	45416367	C/T	0.746154	0.378817	0.0021978	CDS	Non-synonymous	Glyma03g39290
Map-6054	Gm03	45493120	A/C	0.634066	0.464053	0.0021978	CDS	Non-synonymous	Glyma03g39390
Map-6055	Gm03	45730918	C/T	0.537445	0.497196	0	CDS	Synonymous	Glyma03g39730
Map-6056	Gm03	47212539	C/T	0.726269	0.397604	0	CDS	Synonymous	Glyma03g41850
Map-6057	Gm03	47510091	A/G	0.867325	0.230145	0.00219298	CDS	Non-synonymous	Glyma03g42260
BARC-028321-05831	Gm04	282832	C/T	0.658991	0.449444	0.00657895	CDS	Synonymous	Glyma04g00520
BARC-044617-08741	Gm04	982216	A/T	0.552632	0.49446	0.00438596	mRNA		Glyma04g01490
Map-0588	Gm04	1026874	C/T	0.621111	0.470664	0.0111111	CDS	Synonymous	Glyma04g01550
BARC-024297-04834	Gm04	1114442	C/T	0.506579	0.499913	0.00438596	CDS	Synonymous	Glyma04g01660
BARC-014277-01301	Gm04	1431447	A/T	0.913377	0.158239	0.00219298	CDS	Non-synonymous	Glyma04g02070
Map-6058	Gm04	2729173	A/T	0.879386	0.212133	0	CDS	Synonymous	Glyma04g03720
BARC-015529-01991	Gm04	3368832	C/T	0.51978	0.499217	0.0021978	CDS	Synonymous	Glyma04g04500
Map-0617	Gm04	4265832	C/T	0.782895	0.339941	0	CDS	Non-synonymous	Glyma04g05600
BARC-031795-07219 or BARC-030073-06797	Gm04	8017920	A/G	0.721366	0.401995	0.00220264	CDS	Non-synonymous	Glyma04g09730
Map-6059	Gm04	8352388	C/T	0.877193	0.215451	0	CDS	Synonymous	Glyma04g10090
Map-6060	Gm04	9997989	A/G	0.864035	0.234957	0	CDS	Non-synonymous	Glyma04g11550
BARC-042719-08393	Gm04	11561661	G/T	0.796053	0.324706	0	mRNA		Glyma04g12490
Map-6061	Gm04	14792452	A/G	0.747807	0.377183	0	CDS	Synonymous	Glyma04g14650
Map-0661	Gm04	14824636	C/T	0.898678	0.182111	0	CDS	Non-synonymous	Glyma04g14680
Map-0668	Gm04	34599516	A/G	0.921225	0.145138	0	CDS	Nonsense	Glyma04g30630
Map-6062	Gm04	38530243	A/T	0.848684	0.256839	0	CDS	Synonymous	Glyma04g33080
Map-0672	Gm04	41367158	A/G	0.80989	0.307936	0.0021978	CDS	Synonymous	Glyma04g35080
BARC-020509-04645	Gm04	41667205	A/G	0.771429	0.352653	0	CDS	Synonymous	Glyma04g35330
Map-0674	Gm04	42843388	A/C	0.777899	0.345544	0.00656455	Intergenic
Map-0676	Gm04	42913914	C/T	0.708791	0.412812	0.0153846	Intergenic
Map-0680	Gm04	43380480	C/T	0.773438	0.350464	0.00223214	CDS	Non-synonymous	Glyma04g36880
Map-0681	Gm04	43520858	C/G	0.791209	0.330395	0	CDS	Non-synonymous	Glyma04g37050
BARC-044607-08736	Gm04	43566801	A/C	0.542857	0.496327	0	5'-UTR		Glyma04g37130
Map-0685	Gm04	44191745	A/G	0.852747	0.251139	0.0043956	CDS	Synonymous	Glyma04g37760
Map-0696	Gm04	45034787	A/G	0.762115	0.362592	0	CDS	Non-synonymous	Glyma04g38670
Map-0703	Gm04	46288957	C/G	0.545254	0.495904	0.00883002	CDS	Non-synonymous	Glyma04g40160
Map-0715	Gm04	46749591	A/C	0.600877	0.479648	0.00438596	Intergenic
Map-6063	Gm04	47296822	A/C	0.870614	0.22529	0	CDS	Non-synonymous	Glyma04g41450
Map-0721	Gm04	48070478	C/T	0.551648	0.494665	0.0043956	CDS	Non-synonymous	Glyma04g42310
Map-0737	Gm05	1760017	C/T	0.557303	0.493433	0	CDS	Non-synonymous	Glyma05g02390
Map-0742	Gm05	3304036	G/T	0.668142	0.443457	0	CDS	Non-synonymous	Glyma05g04190
Map-0746	Gm05	4047104	A/G	0.750552	0.374448	0	CDS	Synonymous	Glyma05g04880
Map-0748	Gm05	5109091	C/T	0.714442	0.408029	0.00218818	CDS	Non-synonymous	Glyma05g05680
Map-0751	Gm05	7649924	C/T	0.854486	0.24868	0.00218818	CDS	Non-synonymous	Glyma05g07630
Map-6064	Gm05	7704953	C/T	0.773626	0.350257	0	CDS	Synonymous	Glyma05g07730
Map-0782	Gm05	8930731	A/T	0.682819	0.433154	0.00881057	CDS	Synonymous	Glyma05g09120
Map-6065	Gm05	9106980	C/T	0.837363	0.272373	0	CDS	Synonymous	Glyma05g09400
Map-6066	Gm05	19998729	G/T	0.889011	0.197341	0.0021978	CDS	Synonymous	Glyma05g17390
Map-6067	Gm05	27538094	A/G	0.659341	0.449221	0	CDS	Synonymous	Glyma05g22420
Map-0792	Gm05	28273852	A/G	0.754945	0.370006	0.0021978	Intergenic
Map-0798	Gm05	31544314	A/G	0.572368	0.489526	0.00438596	Intergenic
Map-6068	Gm05	31675803	C/T	0.807018	0.31148	0.00438596	CDS	Non-synonymous	Glyma05g25600
Map-6069	Gm05	33171274	G/T	0.569079	0.490456	0.00657895	CDS	Synonymous	Glyma05g27260
BARC-025997-05216	Gm05	33489861	A/C	0.810307	0.307419	0.00219298	CDS	Synonymous	Glyma05g27580
BARC-013665-01226	Gm05	33521625	A/G	0.819079	0.296377	0.00219298	CDS	Non-synonymous	Glyma05g27600
Map-6070	Gm05	33629296	C/T	0.890969	0.194286	0.00220264	CDS(End)	Synonymous	Glyma05g27740
Map-0837	Gm05	34467476	A/G	0.838816	0.270408	0.00657895	CDS	Non-synonymous	Glyma05g28670
BARC-026129-05274	Gm05	34684656	C/T	0.822368	0.292157	0.00438596	Intergenic
Map-6071	Gm05	34721455	C/G	0.882675	0.207119	0.00219298	CDS	Non-synonymous	Glyma05g29030
Map-6072	Gm05	35610120	C/T	0.810989	0.306572	0	CDS	Synonymous	Glyma05g30190
Map-6073	Gm05	36546765	C/G	0.574561	0.488881	0.00438596	CDS	Synonymous	Glyma05g31390
Map-6074	Gm05	37740764	A/T	0.607456	0.476906	0.00438596	CDS	Synonymous	Glyma05g32970
Map-6075	Gm05	37856193	C/T	0.615132	0.473489	0.00219298	CDS	Non-synonymous	Glyma05g33120
Map-6076	Gm05	38341003	A/C	0.791667	0.329861	0	CDS	Synonymous	Glyma05g33790
Map-6077	Gm05	38497262	A/G	0.605263	0.477839	0	CDS	Synonymous	Glyma05g34030
Map-6078	Gm05	38812855	A/G	0.685714	0.43102	0	CDS	Non-synonymous	Glyma05g34500
Map-6079	Gm05	38828693	A/C	0.684211	0.432133	0	CDS	Non-synonymous	Glyma05g34520
Map-6080	Gm05	38929664	G/T	0.769821	0.354393	0.0511509	CDS	Non-synonymous	Glyma05g34690
Map-6081	Gm05	39082469	A/G	0.534676	0.497595	0.00894855	CDS	Non-synonymous	Glyma05g34870
Map-6082	Gm05	39091237	A/G	0.699561	0.42035	0.00438596	CDS	Non-Synonymous	Glyma05g34890
Map-6083	Gm05	39238744	A/T	0.694079	0.424667	0.00657895	CDS	Non-synonymous	Glyma05g35120
Map-6084	Gm05	39260013	C/T	0.749451	0.375549	0.149451	CDS	Synonymous	Glyma05g35150
Map-6085	Gm05	39450142	C/T	0.930921	0.128614	0.138158	CDS	Synonymous	Glyma05g35420
Map-6086	Gm05	39461562	A/T	0.689011	0.42855	0.0021978	CDS	Non-synonymous	Glyma05g35430
Map-6087	Gm05	39475620	A/T	0.696272	0.422955	0.00219298	CDS	Non-synonymous	Glyma05g35440
Map-6088	Gm05	39495361	A/G	0.66557	0.445173	0.00219298	CDS	Non-synonymous	Glyma05g35460
Map-6089	Gm05	39502129	C/G	0.66557	0.445173	0.00219298	CDS	Non-synonymous	Glyma05g35470
Map-6090	Gm05	39531015	C/T	0.820175	0.294975	0	CDS	Synonymous	Glyma05g35520
Map-6091	Gm05	39548326	A/G	0.819079	0.296377	0.00219298	CDS	Non-synonymous	Glyma05g35550
Map-6092	Gm05	39550873	G/T	0.643956	0.458553	0	CDS	Non-synonymous	Glyma05g35560
Map-6093	Gm05	39603554	G/T	0.588816	0.484224	0.00219298	CDS	Non-synonymous	Glyma05g35610
Map-6094	Gm05	39627960	A/C	0.759868	0.364937	0.00219298	CDS	Non-synonymous	Glyma05g35620
Map-6095	Gm05	39646829	A/T	0.608553	0.476433	0.00219298	CDS	Non-synonymous	Glyma05g35640
Map-6096	Gm05	39672084	C/T	0.608553	0.476433	0.00219298	CDS	Non-synonymous	Glyma05g35670
Map-6097	Gm05	39896988	A/C	0.701754	0.41859	0.00438596	CDS	Non-synonymous	Glyma05g35950
Map-6098	Gm05	39939791	A/T	0.681319	0.434247	0	CDS	Non-synonymous	Glyma05g36020
Map-6099	Gm05	39995603	A/G	0.573465	0.489206	0.00219298	CDS	Non-synonymous	Glyma05g36100
Map-6100	Gm05	40013687	C/T	0.603297	0.47866	0.0021978	CDS	Non-synonymous	Glyma05g36110
Map-6101	Gm05	40060838	C/G	0.654605	0.452194	0.00219298	CDS	Readthrough	Glyma05g36190
Map-6102	Gm05	40065579	C/T	0.796053	0.324706	0	CDS	Synonymous	Glyma05g36210
Map-6103	Gm05	40069120	C/T	0.619518	0.471431	0.00219298	CDS	Non-synonymous	Glyma05g36220
Map-6104	Gm05	40177556	C/T	0.576754	0.488218	0.00438596	CDS	Non-synonymous	Glyma05g36330
Map-6105	Gm05	40216077	A/G	0.826754	0.286463	0	CDS	Readthrough	Glyma05g36370
Map-6106	Gm05	40282449	C/T	0.927632	0.134262	0	CDS	Synonymous	Glyma05g36450
Map-6107	Gm05	40406902	A/G	0.571429	0.489796	0	CDS	Synonymous	Glyma05g36570
Map-6108	Gm05	40414727	C/T	0.770925	0.353199	0	CDS	Synonymous	Glyma05g36580
Map-6109	Gm05	40429035	A/T	0.685307	0.431323	0.00219298	CDS	Synonymous	Glyma05g36600
Map-6110	Gm05	40491242	A/T	0.608791	0.476329	0	CDS	Non-synonymous	Glyma05g36670
Map-6111	Gm05	40515169	C/T	0.608791	0.476329	0	CDS	Non-Synonymous	Glyma05g36700
Map-6112	Gm05	40574974	C/T	0.567033	0.491013	0	CDS	Synonymous	Glyma05g36810
Map-6113	Gm05	40707300	A/T	0.570175	0.490151	0.00438596	CDS	Non-synonymous	Glyma05g36990
Map-6114	Gm05	40743633	A/T	0.759868	0.364937	0.00219298	CDS	Non-synonymous	Glyma05g37050
Map-6115	Gm05	40819520	G/T	0.689693	0.428033	0.00657895	CDS	Non-Synonymous	Glyma05g37180
Map-6116	Gm05	40959442	A/T	0.615132	0.473489	0.00219298	CDS	Non-synonymous	Glyma05g37340
Map-6117	Gm05	41073019	A/G	0.809211	0.308778	0.00438596	CDS	Non-Synonymous	Glyma05g37490
Map-6118	Gm05	41093263	C/T	0.847253	0.258831	0.0021978	CDS	Non-synonymous	Glyma05g37520
Map-6119	Gm05	41180396	A/T	0.687225	0.429894	0.00440529	CDS	Non-synonymous	Glyma05g37620
Map-6120	Gm05	41255280	A/G	0.803965	0.315211	0.00440529	CDS	Synonymous	Glyma05g37700
Map-6121	Gm05	41279966	A/T	0.784141	0.338528	0	CDS	Synonymous	Glyma05g37740
Map-6122	Gm05	41288008	A/G	0.671053	0.441482	0.00438596	CDS	Non-synonymous	Glyma05g37750
Map-6123	Gm05	41323046	A/C	0.793407	0.327825	0	CDS	Non-synonymous	Glyma05g37800
Map-6124	Gm05	41333152	G/T	0.573465	0.489206	0.00657895	CDS	Non-synonymous	Glyma05g37820
Map-6125	Gm05	41378637	A/G	0.924342	0.139868	0.151316	CDS	Synonymous	Glyma05g37870
Map-6126	Gm05	41414845	C/T	0.893407	0.190463	0.186813	CDS	Non-synonymous	Glyma05g37950
Map-6127	Gm05	41599513	A/G	0.758772	0.366074	0.00877193	CDS	Non-synonymous	Glyma05g38220
Map-6128	Gm05	41621205	A/G	0.752747	0.372238	0.0021978	CDS	Non-synonymous	Glyma05g38240
Map-6129	Gm06	910543	C/T	0.601099	0.479558	0.0021978	CDS	Synonymous	Glyma06g01460
Map-6130	Gm06	1028553	C/T	0.640351	0.460603	0.00438596	CDS	Synonymous	Glyma06g01620
Map-6131	Gm06	1242547	C/T	0.571429	0.489796	0.0043956	CDS	Synonymous	Glyma06g01950
Map-6132	Gm06	2576945	C/G	0.532895	0.497836	0	CDS	Non-synonymous	Glyma06g03680
Map-0973	Gm06	3500539	A/G	0.508811	0.499845	0	CDS	Non-synonymous	Glyma06g04950
Map-0980	Gm06	4366947	G/T	0.664474	0.445897	0.00438596	CDS	Non-synonymous	Glyma06g06100
Map-6133	Gm06	4391481	A/G	0.773626	0.350257	0	CDS	Synonymous	Glyma06g06110
Map-6134	Gm06	5258569	G/T	0.645374	0.457733	0	CDS	Synonymous	Glyma06g07230
Map-0986	Gm06	5404890	C/T	0.593407	0.48255	0.0043956	CDS	Synonymous	Glyma06g07420
BARC-024221-04807	Gm06	7072768	A/G	0.572368	0.489526	0.00877193	CDS	Synonymous	Glyma06g09520
Map-1000	Gm06	7680276	A/G	0.530067	0.498192	0.00890869	CDS	Non-synonymous	Glyma06g10190
Map-6135	Gm06	8202792	A/T	0.907692	0.167574	0	CDS	Synonymous	Glyma06g10830
Map-6136	Gm06	8483050	C/T	0.857143	0.244898	0	CDS	Synonymous	Glyma06g11120
Map-6137	Gm06	8821723	G/T	0.848352	0.257302	0	CDS	Non-synonymous	Glyma06g11460
Map-6138	Gm06	9774540	A/G	0.921053	0.145429	0	CDS	Synonymous	Glyma06g12610
Map-1017	Gm06	9839192	G/T	0.928889	0.132109	0	CDS	Non-synonymous	Glyma06g12670
Map-6139	Gm06	11349115	G/T	0.642857	0.459184	0.0021978	CDS	Non-synonymous	Glyma06g14450
Map-6140	Gm06	11413026	A/T	0.8125	0.304688	0.0416667	CDS	Non-synonymous	Glyma06g14530
Map-1030	Gm06	11984103	A/G	0.784615	0.337988	0.0043956	CDS	Non-synonymous	Glyma06g15250
Map-6141	Gm06	12443165	A/T	0.895833	0.186632	0.00219298	CDS	Synonymous	Glyma06g15820
Map-1036	Gm06	12979503	G/T	0.772026	0.352003	0.00220264	CDS	Non-synonymous	Glyma06g16600
Map-1051	Gm06	13542639	C/T	0.503297	0.499978	0.0131868	Intergenic
Map-6142	Gm06	14091198	A/G	0.910088	0.163656	0.179825	CDS	Synonymous	Glyma06g17730
Map-1058	Gm06	14749220	A/T	0.753304	0.371674	0	CDS	Non-synonymous	Glyma06g18400
Map-6143	Gm06	15825376	C/T	0.843202	0.264425	0.00219298	CDS	Synonymous	Glyma06g19560
BARC-040023-07635	Gm06	16207245	A/G	0.54057	0.496708	0.00657895	intron		Glyma06g19850
Map-1069	Gm06	16665187	C/G	0.836645	0.273341	0	CDS	Non-synonymous	Glyma06g20240
Map-6144	Gm06	17559144	G/T	0.649123	0.455525	0.00438596	CDS	Non-synonymous	Glyma06g21120
BARC-012991-00416	Gm06	17674401	C/T	0.854167	0.249132	0.00219298	3'-UTR		Glyma06g21170
Map-6145	Gm06	20316047	C/T	0.854167	0.249132	0.00219298	CDS	Synonymous	Glyma06g23220
BARC-040475-07751	Gm06	21775764	C/T	0.764254	0.360339	0.00219298	Intergenic
Map-6146	Gm06	22604938	C/T	0.572368	0.489526	0.00438596	CDS	Synonymous	Glyma06g24830
Map-1072	Gm06	37807031	G/T	0.641138	0.46016	0.00437637	Intergenic
Map-1074	Gm06	38607031	A/G	0.709751	0.412009	0.0272109	CDS	Synonymous	Glyma06g36480
Map-1080	Gm06	39632830	A/G	0.863239	0.236116	0.00218818	CDS	Non-synonymous	Glyma06g37210
Map-6147	Gm06	46858650	A/T	0.635747	0.463146	0	CDS	Synonymous	Glyma06g43840
Map-1161	Gm06	46919933	C/T	0.690789	0.427199	0.00438596	CDS(End)	Readthrough	Glyma06g43940
Map-6148	Gm06	48160139	C/T	0.939693	0.11334	0.120614	CDS	Synonymous	Glyma06g45450
Map-1171	Gm06	49116084	A/G	0.700883	0.419292	0.00220751	CDS	Non-synonymous	Glyma06g46520
Map-1197	Gm07	163568	A/T	0.632054	0.465123	0.00902935	CDS	Non-synonymous	Glyma07g00370
Map-6149	Gm07	491568	A/G	0.899123	0.181402	0	CDS	Synonymous	Glyma07g00870
Map-6150	Gm07	538423	A/G	0.582237	0.486474	0.00219298	CDS	Synonymous	Glyma07g00940
Map-1209	Gm07	581104	A/T	0.560573	0.492662	0.0110132	CDS	Synonymous	Glyma07g01000
Map-1217	Gm07	1034953	A/G	0.592715	0.482808	0.00662252	CDS	Non-synonymous	Glyma07g01600
Map-1220	Gm07	2264388	A/G	0.914286	0.156735	0	intron		Glyma07g03220
Map-1224	Gm07	2552802	C/T	0.51978	0.499217	0.0021978	Intergenic
Map-6151	Gm07	2714708	C/G	0.58114	0.486832	0.00438596	CDS	Non-synonymous	Glyma07g03870
Map-6152	Gm07	2727193	C/G	0.546053	0.495758	0.00438596	CDS	Non-synonymous	Glyma07g03890
Map-6153	Gm07	2801892	C/T	0.531868	0.497969	0.0043956	CDS	Synonymous	Glyma07g03960
Map-6154	Gm07	2902822	A/G	0.596491	0.481379	0.00438596	CDS	Synonymous	Glyma07g04040
Map-6155	Gm07	3004917	C/G	0.611842	0.474983	0.00438596	CDS	Non-synonymous	Glyma07g04130
Map-6156	Gm07	3111304	A/G	0.538377	0.497054	0.00657895	CDS	Non-synonymous	Glyma07g04240
Map-6157	Gm07	3206591	G/T	0.680851	0.434586	0.0212766	CDS	Non-synonymous	Glyma07g04410
Map-6158	Gm07	3214111	A/C	0.571272	0.489841	0.00657895	CDS	Non-synonymous	Glyma07g04430
Map-6159	Gm07	3269861	C/T	0.837719	0.271891	0	CDS	Synonymous	Glyma07g04480
Map-1226	Gm07	3402697	A/G				CDS	Synonymous	Glyma07g04610
Map-6160	Gm07	3450861	C/T	0.835526	0.274844	0.00438596	CDS	Synonymous	Glyma07g04650
Map-6161	Gm07	3606751	C/T	0.881579	0.208795	0.100877	CDS	Non-Synonymous	Glyma07g04900
Map-6162	Gm07	3631685	C/G	0.776316	0.347299	0.00438596	CDS	Non-synonymous	Glyma07g04910
Map-6163	Gm07	3686254	A/G	0.802632	0.316828	0.00438596	CDS	Non-synonymous	Glyma07g04960
Map-6164	Gm07	3701314	A/C	0.723077	0.400473	0.0131868	CDS	Synonymous	Glyma07g04970
Map-6165	Gm07	3702932	A/G	0.752784	0.372201	0	CDS	Synonymous	Glyma07g04980
Map-6166	Gm07	3758220	A/T	0.743956	0.380971	0.0021978	CDS	Non-synonymous	Glyma07g05080
Map-6167	Gm07	3778577	C/G	0.766447	0.358012	0.00219298	CDS	Non-synonymous	Glyma07g05100
Map-6168	Gm07	3876679	A/C	0.717105	0.405731	0.00438596	CDS	Non-synonymous	Glyma07g05210
Map-6169	Gm07	3903653	A/G	0.900219	0.179649	0.199561	CDS	Synonymous	Glyma07g05250
Map-6170	Gm07	4176155	C/T	0.773026	0.350913	0.00219298	CDS	Synonymous	Glyma07g05550
Map-6171	Gm07	4184554	C/T	0.656798	0.450829	0.00657895	CDS	Non-synonymous	Glyma07g05560
BARC-031399-07088	Gm07	4211232	A/G	0.685307	0.431323	0.00657895	intron		Glyma07g05580
Map-6172	Gm07	4258953	C/T	0.948465	0.0977584	0.00657895	CDS	Synonymous	Glyma07g05640
Map-6173	Gm07	4329696	A/C	0.861111	0.239198	0.0733333	CDS	Non-synonymous	Glyma07g05670
Map-6174	Gm07	4748388	A/G	0.777533	0.345951	0.00440529	CDS	Synonymous	Glyma07g06050
Map-6175	Gm07	4795252	G/T	0.720879	0.402425	0.0043956	CDS	Non-synonymous	Glyma07g06080
Map-6176	Gm07	4869842	A/T	0.912281	0.160049	0.175439	CDS	Non-synonymous	Glyma07g06150
Map-6177	Gm07	5035046	A/G	0.561404	0.492459	0	CDS	Non-synonymous	Glyma07g06300
Map-6178	Gm07	5055254	C/T	0.598684	0.480523	0.00438596	CDS	Non-synonymous	Glyma07g06320
Map-6179	Gm07	5237901	C/T	0.627473	0.467502	0.00659341	CDS	Non-synonymous	Glyma07g06500
Map-6180	Gm07	5319998	C/T	0.71978	0.403393	0.0021978	CDS	Non-synonymous	Glyma07g06620
Map-6181	Gm07	5456174	A/G	0.79057	0.331138	0.00657895	CDS	Non-synonymous	Glyma07g06780
Map-6182	Gm07	5630404	C/T	0.65011	0.454934	0.00220751	CDS	Non-synonymous	Glyma07g06980
Map-6183	Gm07	5964960	A/C	0.903509	0.174361	0	CDS	Synonymous	Glyma07g07250
Map-6184	Gm07	5993979	A/C	0.766447	0.358012	0.00219298	CDS	Non-synonymous	Glyma07g07290
Map-6185	Gm07	6036551	A/C	0.626096	0.468199	0.00219298	CDS	Non-synonymous	Glyma07g07350
Map-6186	Gm07	6132794	C/T	0.555921	0.493746	0.00219298	CDS	Non-synonymous	Glyma07g07420
Map-6187	Gm07	6141188	C/T	0.544956	0.495958	0.00219298	CDS	Synonymous	Glyma07g07430
Map-6188	Gm07	6181919	A/T	0.613187	0.474377	0.0043956	CDS	Non-synonymous	Glyma07g07490
Map-6189	Gm07	6232512	A/G	0.717105	0.405731	0.105263	CDS	Non-synonymous	Glyma07g07550
Map-6190	Gm07	6324907	A/G	0.732379	0.392	0.00220264	CDS	Non-synonymous	Glyma07g07640
Map-6191	Gm07	6326074	C/T	0.839956	0.26886	0.108168	CDS	Non-Synonymous	Glyma07g07650
BARC-039195-07466	Gm07	6528808	A/G	0.855263	0.247576	0	3'-UTR		Glyma07g07870
Map-6192	Gm07	6582985	G/T	0.60307	0.478753	0.00438596	CDS	Non-synonymous	Glyma07g07930
Map-6193	Gm07	6704716	A/G	0.923077	0.142012	0	CDS	Non-synonymous	Glyma07g08060
Map-6194	Gm07	6805490	C/T	0.605263	0.477839	0.00438596	CDS	Synonymous	Glyma07g08170
Map-6195	Gm07	6907443	A/G	0.764254	0.360339	0.00219298	CDS	Non-synonymous	Glyma07g08310
Map-6196	Gm07	7013666	A/G	0.771429	0.352653	0.0043956	CDS	Synonymous	Glyma07g08400
Map-6197	Gm07	7051535	A/C	0.676535	0.437671	0.00219298	CDS	Non-synonymous	Glyma07g08440
Map-6198	Gm07	7108023	C/T	0.567961	0.490763	0.00485437	CDS	Non-synonymous	Glyma07g08520
Map-1255	Gm07	7151916	A/T	0.566079	0.491267	0	CDS	Non-synonymous	Glyma07g08570
Map-6199	Gm07	7300291	G/T	0.532895	0.497836	0.00438596	CDS	Non-synonymous	Glyma07g08770
Map-6200	Gm07	7303116	A/T	0.628289	0.467084	0.00219298	CDS	Non-synonymous	Glyma07g08780
Map-6201	Gm07	7505767	C/T	0.67033	0.441976	0	CDS	Non-synonymous	Glyma07g09000
Map-6202	Gm07	7510546	A/G	0.746154	0.378817	0.147253	CDS	Synonymous	Glyma07g09020
Map-6203	Gm07	7571940	A/G	0.622807	0.469837	0.00438596	CDS	Synonymous	Glyma07g09090
Map-6204	Gm07	7620286	A/T	0.830044	0.282142	0.00219298	CDS	Non-synonymous	Glyma07g09150
Map-6205	Gm07	7680604	A/T	0.883772	0.205438	0.179825	CDS	Synonymous	Glyma07g09180
Map-6206	Gm07	7737606	C/T	0.582237	0.486474	0.00219298	CDS	Synonymous	Glyma07g09270
Map-6207	Gm07	7811278	A/T	0.681718	0.433957	0.0638767	CDS	Non-synonymous	Glyma07g09370
Map-6208	Gm07	7926332	A/G	0.93956	0.113573	0.120879	CDS	Synonymous	Glyma07g09500
Map-6209	Gm07	7993620	A/T	0.632768	0.464745	0	CDS	Non-synonymous	Glyma07g09560
Map-6210	Gm07	8016638	A/C	0.671053	0.441482	0	CDS	Nonsense	Glyma07g09580
Map-6211	Gm07	8028507	C/T	0.803532	0.315737	0.154525	CDS	Non-synonymous	Glyma07g09620
Map-6212	Gm07	8096080	A/G	0.604167	0.478299	0.00657895	CDS	Non-synonymous	Glyma07g09670
Map-6213	Gm07	8212427	C/T	0.556044	0.493718	0.0043956	CDS	Synonymous	Glyma07g09750
Map-6214	Gm07	8283800	A/G	0.746711	0.378268	0.0109649	CDS	Non-synonymous	Glyma07g09820
Map-6215	Gm07	8338641	C/G	0.575824	0.488501	0.0043956	CDS	Synonymous	Glyma07g09890
Map-1269	Gm07	8360249	C/T	0.562212	0.492259	0.00460829	Intergenic
Map-6216	Gm07	8396603	C/T	0.506579	0.499913	0.00438596	CDS	Non-synonymous	Glyma07g09990
Map-6217	Gm07	8426136	C/T	0.820388	0.294703	0.00323625	CDS	Non-synonymous	Glyma07g10050
Map-6218	Gm07	8426684	A/G	0.732967	0.391453	0.00659341	CDS	Non-synonymous	Glyma07g10060
Map-6219	Gm07	8486895	C/T	0.535165	0.497527	0.00659341	CDS	Synonymous	Glyma07g10120
Map-6220	Gm07	8510202	C/T	0.759868	0.364937	0.00657895	CDS	Synonymous	Glyma07g10180
Map-6221	Gm07	8557952	C/T	0.616484	0.472863	0.00659341	CDS	Non-synonymous	Glyma07g10240
Map-1274	Gm07	8657890	C/T	0.664009	0.446202	0.00683371	Intergenic
Map-6222	Gm07	8685950	A/G	0.618681	0.471829	0.00659341	CDS	Synonymous	Glyma07g10400
Map-6223	Gm07	8730657	A/G	0.915743	0.154316	0	CDS	Synonymous	Glyma07g10440
Map-6224	Gm07	9050272	A/G	0.69011	0.427716	0	CDS	Synonymous	Glyma07g10850
Map-6225	Gm07	9128285	G/T	0.899123	0.181402	0	CDS	Non-synonymous	Glyma07g10920
Map-6226	Gm07	9210508	C/T	0.892544	0.191819	0	CDS	Synonymous	Glyma07g10990
Map-6227	Gm07	9362534	C/T	0.626096	0.468199	0.00657895	CDS	Non-synonymous	Glyma07g11140
Map-6228	Gm07	9502829	A/T	0.645374	0.457733	0	CDS	Non-synonymous	Glyma07g11310
Map-6229	Gm07	9504770	A/G	0.70614	0.415012	0	CDS	Synonymous	Glyma07g11320
Map-1285	Gm07	9565083	A/G	0.563736	0.491875	0.0021978	Intergenic
Map-6230	Gm07	9793981	A/G	0.819079	0.296377	0.00219298	CDS	Non-synonymous	Glyma07g11590
Map-6231	Gm07	15533534	C/T	0.945175	0.103638	0	CDS	Synonymous	Glyma07g15840
Map-6232	Gm07	18263093	C/T	0.505482	0.49994	0.00219298	CDS	Non-synonymous	Glyma07g18350
Map-1323	Gm07	18854429	C/T	0.598451	0.480615	0.00221239	CDS	Nonsense	Glyma07g18890
Map-1333	Gm07	19836609	C/T	0.775219	0.348509	0.00219298	Intergenic
Map-1336	Gm07	20037903	C/T	0.775168	0.348565	0.00223714	Intergenic
Map-1344	Gm07	27907282	A/G	0.880531	0.210392	0.00442478	Intergenic
Map-1347	Gm07	30554911	A/G	0.630631	0.465871	0.0045045	CDS	Non-synonymous	Glyma07g27410
Map-1357	Gm07	34595731	A/G	0.653509	0.45287	0	Intergenic
Map-6233	Gm07	36630501	C/T	0.529605	0.498247	0.0592105	CDS	Synonymous	Glyma07g31660
Map-1385	Gm07	38093920	A/T	0.502198	0.49999	0.0021978	Intergenic
Map-6234	Gm07	38942960	A/G	0.949451	0.0959884	0	CDS	Synonymous	Glyma07g34030
Map-1395	Gm07	40320836	A/T	0.781182	0.341874	0.00437637	CDS	Non-synonymous	Glyma07g35220
Map-6235	Gm07	42542094	A/T	0.807018	0.31148	0.00438596	CDS	Synonymous	Glyma07g37540
Map-6236	Gm07	42579439	A/G	0.89364	0.190095	0.164474	CDS	Synonymous	Glyma07g37570
Map-1422	Gm08	674278	A/T	0.606593	0.477276	0.0351648	CDS	Synonymous	Glyma08g01160
BARC-021937-04237	Gm08	1466231	A/G	0.514254	0.499594	0.00657895	intron		Glyma08g02140
Map-1429	Gm08	1798406	G/T	0.536424	0.497347	0.00441501	CDS	Non-synonymous	Glyma08g02610
Map-6237	Gm08	2256097	C/T	0.924342	0.139868	0.151316	CDS	Synonymous	Glyma08g03190
Map-1436	Gm08	3056272	A/G	0.59011	0.48376	0.00659341	CDS	Non-synonymous	Glyma08g04360
Map-1438	Gm08	4687486	G/T	0.61978	0.471305	0.0175824	Intergenic
Map-6238	Gm08	6948323	C/T	0.907895	0.167244	0	CDS	Non-synonymous	Glyma08g09730
Map-6239	Gm08	6984795	C/T	0.885965	0.202062	0	CDS	Non-synonymous	Glyma08g09760
Map-6240	Gm08	6997473	G/T	0.905286	0.171486	0	CDS	Non-synonymous	Glyma08g09780
Map-6241	Gm08	7013504	A/G	0.905702	0.170812	0	CDS	Non-synonymous	Glyma08g09810
Map-6242	Gm08	7086338	A/G	0.943902	0.105901	0	CDS	Non-synonymous	Glyma08g09900
Map-6243	Gm08	7168816	G/T	0.861538	0.23858	0	CDS	Synonymous	Glyma08g09990
Map-6244	Gm08	7252665	A/C	0.923246	0.141726	0	CDS	Non-synonymous	Glyma08g10080
Map-6245	Gm08	7778707	A/G	0.932018	0.126722	0	CDS	Non-synonymous	Glyma08g10690
Map-6246	Gm08	7840340	A/G	0.925275	0.138283	0.149451	CDS	Non-synonymous	Glyma08g10770
Map-6247	Gm08	7880929	A/G	0.925439	0.138004	0	CDS	Synonymous	Glyma08g10840
Map-6248	Gm08	8388580	A/T	0.842105	0.265928	0	CDS	Non-synonymous	Glyma08g11540
Map-6249	Gm08	8459922	A/G	0.947137	0.100138	0.0572687	CDS(End)	Synonymous	Glyma08g11600
Map-6250	Gm08	8516662	C/T	0.923246	0.141726	0	CDS	Synonymous	Glyma08g11680
Map-6251	Gm08	8534116	C/T	0.927632	0.134262	0	CDS	Non-synonymous	Glyma08g11720
Map-6252	Gm08	8568360	A/G	0.927632	0.134262	0	CDS	Synonymous	Glyma08g11760
Map-6253	Gm08	8618595	C/T	0.926535	0.136136	0.0109649	CDS	Non-synonymous	Glyma08g11840
Map-6254	Gm08	8688238	A/T	0.568736	0.490551	0.00665188	CDS	Non-synonymous	Glyma08g11980
Map-6255	Gm08	8700856	G/T	0.92936	0.1313	0.0883002	CDS	Non-synonymous	Glyma08g12020
Map-6256	Gm08	8721081	A/G	0.859649	0.241305	0	CDS	Synonymous	Glyma08g12070
Map-6257	Gm08	8739593	C/T	0.797566	0.322909	0.00221239	CDS	Non-synonymous	Glyma08g12100
Map-6258	Gm08	8954344	A/C	0.921053	0.145429	0	CDS	Non-synonymous	Glyma08g12280
Map-6259	Gm08	8969879	A/T	0.747253	0.377732	0.0307692	CDS	Non-synonymous	Glyma08g12290
Map-6260	Gm08	9029887	A/G	0.746711	0.378268	0.00219298	CDS	Non-synonymous	Glyma08g12350
Map-6261	Gm08	9222200	A/G	0.91886	0.149113	0	CDS	Non-synonymous	Glyma08g12600
Map-6262	Gm08	9249260	C/T	0.520925	0.499124	0.00220264	CDS	Non-Synonymous	Glyma08g12640
Map-6263	Gm08	9314656	C/G	0.69011	0.427716	0	CDS	Non-synonymous	Glyma08g12730
Map-6264	Gm08	9317977	C/T	0.567181	0.490974	0.00220264	CDS	Synonymous	Glyma08g12740
Map-6265	Gm08	9427708	A/G	0.682018	0.433739	0	CDS	Readthrough	Glyma08g12880
Map-6266	Gm08	9437067	A/G	0.907895	0.167244	0.184211	CDS	Non-Synonymous	Glyma08g12890
Map-6267	Gm08	9445915	A/G	0.501101	0.499998	0.00220264	CDS	Non-Synonymous	Glyma08g12910
Map-6268	Gm08	9476509	A/G	0.656044	0.451301	0.0021978	CDS	Synonymous	Glyma08g12970
Map-6269	Gm08	9516532	C/G	0.654945	0.451984	0.0043956	CDS	Non-synonymous	Glyma08g13050
Map-6270	Gm08	9517716	C/T	0.86044	0.240167	0.0021978	CDS	Non-synonymous	Glyma08g13060
Map-6271	Gm08	9534794	G/T	0.69163	0.426556	0.00440529	CDS	Non-synonymous	Glyma08g13080
Map-6272	Gm08	9580967	A/G	0.556044	0.493718	0	CDS	Non-synonymous	Glyma08g13130
Map-6273	Gm08	9608076	A/G	0.85307	0.250683	0	CDS	Non-synonymous	Glyma08g13170
Map-6274	Gm08	9696204	C/T	0.719298	0.403817	0	CDS	Non-synonymous	Glyma08g13260
Map-6275	Gm08	9706997	C/T	0.717105	0.405731	0	CDS	Synonymous	Glyma08g13280
Map-6276	Gm08	9750141	C/G	0.862939	0.236551	0.0548246	CDS	Synonymous	Glyma08g13330
Map-6277	Gm08	9885255	A/T	0.554825	0.493989	0	CDS	Synonymous	Glyma08g13510
Map-6278	Gm08	9902391	C/T	0.911184	0.161855	0.16886	CDS	Non-synonymous	Glyma08g13520
Map-1475	Gm08	9932191	A/G	0.507692	0.499882	0	CDS	Non-synonymous	Glyma08g13570
Map-6279	Gm08	9932242	C/T	0.508772	0.499846	0.00438596	CDS	Non-synonymous	Glyma08g13570
Map-6280	Gm08	9966020	C/T	0.769231	0.35503	0	CDS	Synonymous	Glyma08g13620
Map-6281	Gm08	10253608	A/T	0.623904	0.469296	0.00219298	CDS	Non-synonymous	Glyma08g14120
Map-6282	Gm08	10303279	A/G	0.528571	0.498367	0.0021978	CDS	Non-synonymous	Glyma08g14160
Map-6283	Gm08	10333121	A/G	0.923246	0.141726	0	CDS	Non-synonymous	Glyma08g14200
Map-6284	Gm08	10370128	C/T	0.605263	0.477839	0.00438596	CDS	Non-synonymous	Glyma08g14250
Map-6285	Gm08	10395849	A/G	0.640659	0.46043	0.0021978	CDS	Non-synonymous	Glyma08g14300
Map-6286	Gm08	10500358	C/T	0.723714	0.399904	0.105145	CDS	Synonymous	Glyma08g14470
Map-6287	Gm08	10511834	C/T	0.778509	0.344866	0	CDS	Synonymous	Glyma08g14480
Map-6288	Gm08	10542372	C/G	0.610989	0.475363	0	CDS	Non-synonymous	Glyma08g14510
Map-6289	Gm08	10546300	A/T	0.765351	0.359178	0	CDS	Synonymous	Glyma08g14520
Map-6290	Gm08	10563304	G/T	0.537363	0.497208	0.0021978	CDS	Synonymous	Glyma08g14560
Map-6291	Gm08	10609190	C/T	0.775219	0.348509	0.00219298	CDS	Synonymous	Glyma08g14590
Map-6292	Gm08	10665997	G/T	0.516484	0.499457	0	CDS	Non-synonymous	Glyma08g14630
Map-6293	Gm08	10795965	C/G	0.513187	0.499652	0.00659341	CDS	Non-synonymous	Glyma08g14830
Map-6294	Gm08	10812608	G/T	0.628289	0.467084	0.00657895	CDS	Non-synonymous	Glyma08g14840
Map-6295	Gm08	10852001	C/T	0.789474	0.33241	0.00438596	CDS	Non-synonymous	Glyma08g14920
Map-6296	Gm08	10935188	A/C	0.676923	0.437396	0.0043956	CDS	Non-synonymous	Glyma08g15050
BARC-045081-08872	Gm08	10954450	A/G	0.62967	0.466371	0.0021978	intron		Glyma08g15100
Map-6297	Gm08	10960388	C/G	0.6	0.48	0.0043956	CDS	Non-synonymous	Glyma08g15120
Map-6298	Gm08	10975999	A/C	0.600877	0.479648	0.00438596	CDS	Non-synonymous	Glyma08g15140
Map-6299	Gm08	11063610	A/C	0.529605	0.498247	0.00657895	CDS	Synonymous	Glyma08g15260
Map-6300	Gm08	11091404	A/G	0.501096	0.499998	0.00219298	CDS	Non-synonymous	Glyma08g15300
Map-6301	Gm08	11114827	C/G	0.638158	0.461825	0.00438596	CDS	Non-synonymous	Glyma08g15320
Map-6302	Gm08	11117798	A/G	0.57033	0.490107	0.164835	CDS	Non-synonymous	Glyma08g15330
Map-6303	Gm08	11178281	A/G	0.591009	0.483435	0.00657895	CDS	Non-synonymous	Glyma08g15410
Map-6304	Gm08	11216128	A/G	0.552632	0.49446	0.00877193	CDS	Non-synonymous	Glyma08g15450
Map-6305	Gm08	11261610	A/G	0.648026	0.456176	0.00219298	CDS	Non-synonymous	Glyma08g15500
Map-6306	Gm08	11340852	C/T	0.525275	0.498722	0	CDS	Synonymous	Glyma08g15600
Map-6307	Gm08	11365298	A/G	0.79386	0.327293	0	CDS	Synonymous	Glyma08g15640
Map-6308	Gm08	11536383	C/T	0.776316	0.347299	0	CDS	Non-Synonymous	Glyma08g15850
Map-6309	Gm08	11575773	A/G	0.675439	0.438443	0.00438596	CDS	Synonymous	Glyma08g15880
Map-6310	Gm08	11587021	C/T	0.763158	0.361496	0	CDS	Non-Synonymous	Glyma08g15890
Map-6311	Gm08	11638466	A/G	0.598684	0.480523	0.00438596	CDS	Non-synonymous	Glyma08g15950
Map-6312	Gm08	11730256	A/G	0.660793	0.448291	0	CDS	Non-synonymous	Glyma08g16090
Map-6313	Gm08	11755805	C/T	0.690789	0.427199	0	CDS	Non-synonymous	Glyma08g16140
Map-6314	Gm08	11787706	A/C	0.863736	0.235392	0	CDS	Non-synonymous	Glyma08g16170
Map-6315	Gm08	12087684	A/G	0.752193	0.372797	0	CDS	Non-synonymous	Glyma08g16470
Map-6316	Gm08	12092200	C/T	0.747807	0.377183	0	CDS	Non-synonymous	Glyma08g16480
Map-6317	Gm08	12112244	C/T	0.792308	0.329112	0.0813187	CDS	Synonymous	Glyma08g16560
Map-6318	Gm08	12156042	A/G	0.802632	0.316828	0.105263	CDS	Non-synonymous	Glyma08g16590
Map-6319	Gm08	12239929	G/T	0.756044	0.368883	0	CDS	Non-Synonymous	Glyma08g16700
Map-6320	Gm08	12287387	C/T	0.602198	0.479111	0	CDS	Non-synonymous	Glyma08g16750
Map-6321	Gm08	12424043	A/G	0.804749	0.314256	0	CDS	Non-Synonymous	Glyma08g16930
Map-6322	Gm08	12433374	C/G	0.838816	0.270408	0.00219298	CDS	Non-synonymous	Glyma08g16960
Map-6323	Gm08	12465147	C/T	0.559471	0.492926	0.00440529	CDS	Synonymous	Glyma08g16980
Map-6324	Gm08	12536839	A/G	0.792763	0.328579	0.00219298	CDS	Non-synonymous	Glyma08g17110
Map-6325	Gm08	12612238	C/T	0.781938	0.341022	0	CDS	Non-synonymous	Glyma08g17170
Map-6326	Gm08	12653640	A/T	0.792763	0.328579	0.00219298	CDS	Synonymous	Glyma08g17190
Map-6327	Gm08	12722260	A/G	0.816484	0.299676	0.0021978	CDS	Non-synonymous	Glyma08g17240
Map-6328	Gm08	12777126	C/T	0.814693	0.301937	0.00219298	CDS	Non-synonymous	Glyma08g17270
Map-6329	Gm08	12823238	C/G	0.816484	0.299676	0.0021978	CDS	Non-synonymous	Glyma08g17310
Map-6330	Gm08	12874036	C/G	0.792763	0.328579	0.00219298	CDS	Non-synonymous	Glyma08g17370
Map-1491	Gm08	12994479	A/C	0.747807	0.377183	0.00877193	CDS	Non-synonymous	Glyma08g17490
Map-6331	Gm08	13007410	A/G	0.785242	0.337274	0.00220264	CDS	Synonymous	Glyma08g17510
Map-6332	Gm08	13029989	A/C	0.764254	0.360339	0.00219298	CDS	Non-synonymous	Glyma08g17540
Map-6333	Gm08	13045966	A/C	0.726974	0.396966	0.00219298	CDS	Non-synonymous	Glyma08g17560
Map-6334	Gm08	13089297	C/T	0.76864	0.355665	0.00219298	CDS	Non-synonymous	Glyma08g17590
Map-6335	Gm08	13150724	A/G	0.923246	0.141726	0	CDS	Non-synonymous	Glyma08g17640
Map-1493	Gm08	13968107	A/G	0.696667	0.422644	0.00222222	CDS	Synonymous	Glyma08g18570
Map-1496	Gm08	14645679	C/T	0.553097	0.494361	0	CDS	Non-synonymous	Glyma08g19350
BARC-028513-05926	Gm08	15014815	C/T	0.791667	0.329861	0	Intergenic
Map-1501	Gm08	15204729	A/T	0.533917	0.497699	0	CDS	Non-synonymous	Glyma08g20140
Map-6336	Gm08	15322456	C/T	0.945175	0.103638	0	CDS	Non-synonymous	Glyma08g20250
Map-6337	Gm08	15337835	A/C	0.89693	0.184893	0.00438596	CDS	Synonymous	Glyma08g20290
Map-6338	Gm08	15719120	A/G	0.530702	0.498115	0.00438596	CDS	Non-synonymous	Glyma08g20710
Map-6339	Gm08	15770954	A/G	0.653509	0.45287	0	CDS	Synonymous	Glyma08g20770
Map-1516	Gm08	16760470	A/G	0.51864	0.499305	0.00657895	Intergenic
BARC-022445-04327	Gm08	17410231	A/G	0.942982	0.107533	0.114035	CDS	synonymous	Glyma08g22910
Map-6340	Gm08	18122757	A/G	0.587719	0.484611	0.00877193	CDS	Synonymous	Glyma08g23760
Map-6341	Gm08	18743093	G/T	0.743956	0.380971	0.0021978	CDS	Synonymous	Glyma08g24580
Map-1537	Gm08	21180741	G/T	0.634066	0.464053	0.0021978	CDS	Non-synonymous	Glyma08g26850
Map-1544	Gm08	21941973	A/T	0.605088	0.477913	0.00663717	Intergenic
Map-6342	Gm08	25110324	C/T	0.856828	0.245347	0	CDS	Synonymous	Glyma08g30140
Map-6343	Gm08	38888291	C/T	0.936404	0.119104	0.0964912	CDS	Synonymous	Glyma08g39350
Map-6344	Gm08	40251509	C/T	0.748352	0.376643	0.00659341	CDS	Synonymous	Glyma08g40530
Map-6345	Gm08	42480951	A/T	0.949561	0.0957891	0.100877	CDS	Non-synonymous	Glyma08g42500
Map-6346	Gm08	44966663	C/T	0.775219	0.348509	0.00219298	CDS	Synonymous	Glyma08g45660
Map-6347	Gm09	625537	A/G	0.574561	0.488881	0	CDS	Synonymous	Glyma09g01080
Map-1616	Gm09	1445978	C/T	0.547566	0.495475	0.00663717	CDS	Synonymous	Glyma09g02170
Map-6348	Gm09	2172694	A/T	0.940789	0.111409	0.118421	CDS	Synonymous	Glyma09g03080
Map-1630	Gm09	3157784	C/G				CDS	Non-synonymous	Glyma09g04300
BARC-044011-08582	Gm09	4452874	A/G	0.748904	0.376094	0.00657895	Intergenic
Map-1640	Gm09	5296880	C/G	0.56969	0.490287	0.00221239	Intergenic
Map-1646	Gm09	6667198	A/C	0.607383	0.476938	0.0111857	CDS	Non-synonymous	Glyma09g07730
Map-6349	Gm09	7221618	C/T	0.847588	0.258366	0.00219298	CDS	Synonymous	Glyma09g08150
Map-6350	Gm09	8335756	A/G	0.59011	0.48376	0.00659341	CDS	Non-synonymous	Glyma09g08900
Map-6351	Gm09	8353620	C/T	0.794505	0.326533	0.0021978	CDS	Non-synonymous	Glyma09g08910
Map-6352	Gm09	8363941	C/T	0.794956	0.326002	0.00219298	CDS	Non-synonymous	Glyma09g08920
Map-6353	Gm09	8400566	G/T	0.794956	0.326002	0.00219298	CDS	Non-synonymous	Glyma09g08940
Map-6354	Gm09	9006921	A/T	0.554825	0.493989	0.00877193	CDS	Synonymous	Glyma09g09310
Map-6355	Gm09	9212012	A/G	0.707692	0.413728	0.0043956	CDS	Non-synonymous	Glyma09g09390
Map-6356	Gm09	9703108	C/T	0.687225	0.429894	0.00440529	CDS	Non-synonymous	Glyma09g09800
Map-1648	Gm09	9989787	C/T	0.690687	0.427277	0.00221729	Intergenic
Map-6357	Gm09	10019372	G/T	0.745055	0.379896	0.162637	CDS	Non-synonymous	Glyma09g09990
Map-1650	Gm09	10233955	C/T	0.697339	0.422114	0.00221729	CDS	Non-synonymous	Glyma09g10240
Map-6358	Gm09	10320924	C/T	0.634066	0.464053	0.0021978	CDS	Non-synonymous	Glyma09g10320
Map-6359	Gm09	10860690	C/T	0.770833	0.353299	0.00219298	CDS	Non-synonymous	Glyma09g10830
Map-1652	Gm09	10934730	G/T	0.668502	0.443214	0.00220264	CDS	Non-synonymous	Glyma09g10860
Map-6360	Gm09	11192203	A/T	0.589912	0.483832	0.00877193	CDS	Non-synonymous	Glyma09g11120
Map-6361	Gm09	11533781	C/T	0.879386	0.212133	0.00438596	CDS	Synonymous	Glyma09g11480
Map-6362	Gm09	11579669	A/G	0.879121	0.212535	0.0043956	CDS	Synonymous	Glyma09g11510
Map-6363	Gm09	11628958	A/T	0.528571	0.498367	0.0021978	CDS	Non-synonymous	Glyma09g11530
Map-6364	Gm09	11736662	A/G	0.588816	0.484224	0.00657895	CDS	Non-synonymous	Glyma09g11600
Map-6365	Gm09	11749185	A/C	0.586813	0.484927	0.00879121	CDS	Readthrough	Glyma09g11620
Map-6366	Gm09	11780814	A/G	0.587912	0.484543	0.00659341	CDS	Non-Synonymous	Glyma09g11630
Map-6367	Gm09	12220678	A/G	0.583516	0.48605	0.0021978	CDS	Non-synonymous	Glyma09g11900
Map-6368	Gm09	12396017	C/T	0.838816	0.270408	0.00219298	CDS	Synonymous	Glyma09g12030
Map-1653	Gm09	27000882	G/T				CDS	Non-synonymous	Glyma09g21940
Map-1656	Gm09	29812604	G/T	0.81457	0.302092	0	CDS	Non-synonymous	Glyma09g24110
Map-1660	Gm09	35667804	C/T	0.741031	0.383808	0.00224215	Intergenic
Map-6369	Gm09	37322120	C/T	0.683516	0.432643	0	CDS	Synonymous	Glyma09g30470
Map-6370	Gm09	38009740	C/T	0.933114	0.124824	0.00219298	CDS	Non-synonymous	Glyma09g31260
Map-6371	Gm09	38969822	A/G	0.738462	0.386272	0	CDS	Non-synonymous	Glyma09g32430
Map-6372	Gm09	39423916	A/C	0.742857	0.382041	0.00879121	CDS	Non-synonymous	Glyma09g32890
BARC-027950-06706	Gm09	41060793	C/T	0.528509	0.498374	0	intron		Glyma09g34760
Map-1679	Gm09	41238819	A/T	0.670705	0.44172	0.00220264	CDS	Non-synonymous	Glyma09g34980
Map-6373	Gm09	41840396	A/T	0.815789	0.300554	0	CDS	Synonymous	Glyma09g35970
Map-6374	Gm09	43006279	A/C	0.708054	0.413427	0.199105	CDS	Non-synonymous	Glyma09g37430
Map-1710	Gm09	43739977	C/G	0.554204	0.494124	0.00221239	Intergenic
Map-1714	Gm09	44145059	C/T	0.703297	0.417341	0.00879121	CDS	Non-synonymous	Glyma09g38910
Map-1722	Gm09	44777677	C/G	0.665198	0.445419	0.00440529	CDS	Non-synonymous	Glyma09g39750
Map-6375	Gm09	44874267	G/T	0.591611	0.483215	0.00441501	CDS	Non-synonymous	Glyma09g39910
Map-1729	Gm09	45836983	A/G	0.831498	0.280218	0.00660793	Intergenic
Map-1733	Gm09	46195335	A/G	0.59713	0.481131	0.00220751	CDS	Synonymous	Glyma09g41520
Map-1742	Gm09	46799008	A/G	0.593612	0.482473	0.00220264	CDS	Non-synonymous	Glyma09g42180
Map-1760	Gm10	912498	A/G	0.792123	0.329329	0	CDS	Non-synonymous	Glyma10g01240
Map-6376	Gm10	1031516	A/T	0.855263	0.247576	0	CDS	Non-Synonymous	Glyma10g01400
Map-6377	Gm10	1045960	A/G	0.854945	0.248028	0	CDS	Non-synonymous	Glyma10g01420
BARC-029811-06423	Gm10	2368517	C/T	0.923246	0.141726	0	CDS	Synonymous	Glyma10g03250
Map-1776	Gm10	2508922	A/G	0.525275	0.498722	0.0043956	CDS	Synonymous	Glyma10g03460
Map-1779	Gm10	3386716	A/G	0.708333	0.413194	0.00438596	CDS	Synonymous	Glyma10g04400
Map-1786	Gm10	3917752	C/T	0.600887	0.479644	0.00443459	CDS	Non-synonymous	Glyma10g05030
Map-1789	Gm10	4506820	A/C	0.744469	0.38047	0.00663717	CDS	Non-synonymous	Glyma10g05760
Map-1802	Gm10	6856129	G/T	0.898678	0.182111	0.00440529	Intergenic
Map-1806	Gm10	8935615	A/G	0.73136	0.392945	0.00219298	Intergenic
Map-6378	Gm10	34899288	A/T	0.910088	0.163656	0	CDS	Synonymous	Glyma10g26510
Map-6379	Gm10	38351030	C/T	0.589912	0.483832	0.00438596	CDS	Synonymous	Glyma10g29490
Map-6380	Gm10	40072067	A/T	0.530905	0.49809	0.00220751	CDS	Synonymous	Glyma10g31580
Map-6381	Gm10	40722427	A/T	0.908991	0.165452	0.125	CDS	Synonymous	Glyma10g32260
Map-6382	Gm10	41070907	A/G	0.792763	0.328579	0.00219298	CDS	Synonymous	Glyma10g32640
Map-1890	Gm10	42452641	A/G	0.528153	0.498415	0.0833333	Intergenic
Map-1897	Gm10	43037006	A/C	0.850549	0.25423	0	CDS	Synonymous	Glyma10g34890
BARC-031677-07213	Gm10	43841675	A/G	0.872748	0.222118	0.00225225	intron		Glyma10g35580
Map-1899	Gm10	44161284	C/T	0.602845	0.478846	0.00218818	CDS	Non-synonymous	Glyma10g35950
Map-6383	Gm10	44449085	C/T	0.764835	0.359725	0	CDS	Synonymous	Glyma10g36250
Map-1900	Gm10	44533223	A/G	0.784922	0.337638	0	CDS	Non-synonymous	Glyma10g36330
Map-1902	Gm10	45237186	C/T	0.507675	0.499882	0.00219298	CDS	Non-synonymous	Glyma10g37200
Map-6384	Gm10	49114985	G/T	0.881579	0.208795	0	CDS	Synonymous	Glyma10g42090
Map-6385	Gm10	49128251	G/T	0.857456	0.24445	0	CDS	Non-Synonymous	Glyma10g42100
BARC-030491-06877	Gm10	49524693	A/G	0.8	0.32	0	CDS	Non-synonymous	Glyma10g42630
BARC-031993-07234	Gm10	49839208	A/C	0.657895	0.450139	0.00438596	3'-UTR		Glyma10g43000
BARC-018583-02981	Gm11	1656576	A/G	0.894737	0.188366	0	intron		Glyma11g02530
Map-6386	Gm11	2541677	C/G	0.901316	0.177891	0.00438596	CDS	Synonymous	Glyma11g03800
Map-6387	Gm11	2665700	C/G	0.887912	0.199048	0	CDS	Synonymous	Glyma11g03970
Map-6388	Gm11	3596832	C/T	0.835526	0.274844	0	CDS	Synonymous	Glyma11g05190
Map-1985	Gm11	4865983	A/C	0.53208	0.497942	0.0243363	CDS	Non-synonymous	Glyma11g06900
Map-1989	Gm11	6353044	C/T	0.893096	0.190951	0	CDS	Non-synonymous	Glyma11g08980
Map-6389	Gm11	6885008	A/T	0.615385	0.473373	0	CDS	Synonymous	Glyma11g09660
Map-6390	Gm11	7074051	A/G	0.906798	0.16903	0.00219298	CDS	Synonymous	Glyma11g09910
BARC-025873-05130	Gm11	7847341	A/T	0.538462	0.497041	0	mRNA		Glyma11g11020
Map-1995	Gm11	7904934	A/G	0.578947	0.487535	0	CDS	Non-synonymous	Glyma11g11100
Map-2001	Gm11	8414931	A/G	0.72807	0.395968	0	CDS	Non-synonymous	Glyma11g11800
BARC-031375-07086	Gm11	8521561	A/C	0.866228	0.231754	0.00438596	intron		Glyma11g11950
Map-6391	Gm11	9158709	A/C	0.914474	0.156423	0	CDS	Non-synonymous	Glyma11g12810
Map-6392	Gm11	9172295	A/G	0.916667	0.152778	0	CDS	Synonymous	Glyma11g12830
BARC-016279-02316	Gm11	10804695	A/T	0.732456	0.391928	0	mRNA		Glyma11g15090
Map-2008	Gm11	10891675	C/T	0.752212	0.372778	0	CDS	Non-synonymous	Glyma11g15190
Map-2015	Gm11	11896192	A/C	0.666667	0.444444	0.00456621	Intergenic
BARC-040309-07711	Gm11	15576651	A/T	0.765351	0.359178	0	mRNA		Glyma11g18980
Map-2026	Gm11	15656437	A/G	0.743875	0.38105	0	CDS	Synonymous	Glyma11g19040
Map-2035	Gm11	17128522	A/C	0.888889	0.197531	0	CDS	Non-synonymous	Glyma11g20300
Map-6393	Gm11	17597749	A/G	0.825275	0.288393	0.0021978	CDS	Synonymous	Glyma11g20840
Map-2049	Gm11	27751229	C/T	0.802895	0.316509	0.00222717	CDS	Non-synonymous	Glyma11g27840
Map-2055	Gm11	29572665	A/T	0.793598	0.3276	0.00220751	Intergenic
Map-2061	Gm11	30741018	C/T	0.791209	0.330395	0	Intergenic
Map-2062	Gm11	33880623	A/G	0.942982	0.107533	0	CDS	Non-synonymous	Glyma11g32330
Map-2068	Gm11	36848383	A/G	0.516556	0.499452	0	CDS	Synonymous	Glyma11g35110
Map-6394	Gm11	36981551	A/C	0.525219	0.498728	0.00657895	CDS	Synonymous	Glyma11g35290
Map-2073	Gm11	38389485	C/T	0.68764	0.429582	0.0134831	CDS	Synonymous	Glyma11g37210
Map-6395	Gm12	818454	A/C	0.549342	0.495131	0.00657895	CDS	Nonsense	Glyma12g01380
Map-2133	Gm12	3005673	A/T	0.708333	0.413194	0.00438596	CDS	Non-synonymous	Glyma12g04520
Map-2145	Gm12	4285452	C/T	0.871429	0.224082	0.0021978	CDS	Synonymous	Glyma12g06310
Map-6396	Gm12	5682556	C/T	0.695175	0.423813	0.00438596	CDS	Synonymous	Glyma12g08010
Map-6397	Gm12	6670039	C/T	0.781798	0.341179	0.00219298	CDS	Non-synonymous	Glyma12g08920
Map-2154	Gm12	7326022	A/G	0.571272	0.489841	0.00657895	CDS	Synonymous	Glyma12g09540
Map-2161	Gm12	8559495	A/G	0.897802	0.183507	0.0021978	CDS	Non-synonymous	Glyma12g10610
BARC-018973-03046	Gm12	14793893	A/G	0.754386	0.370576	0.00438596	intron		Glyma12g15800
Map-2211	Gm12	17869269	C/G	0.684902	0.431623	0.00437637	CDS	Synonymous	Glyma12g17680
Map-2213	Gm12	22258198	A/G	0.680365	0.434937	0.00456621	Intergenic
Map-2216	Gm12	24268282	C/T	0.666667	0.444444	0	Intergenic
Map-2218	Gm12	27230898	A/T	0.755531	0.369408	0.00221239	Intergenic
Map-2220	Gm12	33880278	C/T	0.509868	0.499805	0.00219298	CDS	Non-synonymous	Glyma12g30240
Map-6398	Gm12	34450320	A/G	0.736264	0.388359	0	CDS	Synonymous	Glyma12g30850
Map-6399	Gm12	34471603	A/G	0.70943	0.412278	0.00219298	CDS	Synonymous	Glyma12g30870
Map-2223	Gm12	34549395	G/T	0.652079	0.453744	0.00875274	CDS	Non-synonymous	Glyma12g30930
Map-6400	Gm12	34578594	C/T	0.620614	0.470905	0.0131579	CDS	Readthrough	Glyma12g30940
Map-2227	Gm12	34982910	A/T	0.743421	0.381492	0.00438596	CDS	Non-synonymous	Glyma12g31420
Map-2252	Gm12	36094853	A/C	0.879425	0.212074	0.00221239	CDS	Non-synonymous	Glyma12g32590
Map-2304	Gm12	39133413	C/T	0.646532	0.457056	0	CDS	Non-synonymous	Glyma12g36020
Map-6401	Gm13	150096	A/G	0.902412	0.176129	0.00219298	CDS	Synonymous	Glyma13g00420
Map-6402	Gm13	960843	A/T	0.906798	0.16903	0.00219298	CDS	Non-Synonymous	Glyma13g01290
Map-6403	Gm13	2466915	A/G	0.914474	0.156423	0.171053	CDS	Synonymous	Glyma13g02580
Map-6404	Gm13	3784395	A/G	0.797149	0.323405	0.00219298	CDS	Synonymous	Glyma13g03740
Map-6405	Gm13	4877561	A/G	0.845055	0.261874	0.0021978	CDS	Synonymous	Glyma13g04540
BARC-039061-07429	Gm13	6637963	A/G	0.672149	0.440729	0.00657895	intron		Glyma13g06390
Map-6406	Gm13	7220550	A/G	0.76864	0.355665	0.00219298	CDS	Non-synonymous	Glyma13g07030
Map-2381	Gm13	13832411	C/T	0.822616	0.291837	0.00443459	Intergenic
Map-2385	Gm13	16010473	C/T	0.528889	0.498331	0.00444444	Intergenic
Map-6407	Gm13	20812909	A/T	0.617325	0.47247	0.00219298	CDS	Synonymous	Glyma13g16950
Map-6408	Gm13	21612488	A/C	0.650881	0.45447	0.134361	CDS	Non-synonymous	Glyma13g17920
Map-2390	Gm13	22380667	C/G	0.661111	0.448086	0.00222222	CDS	Non-synonymous	Glyma13g18720
Map-6409	Gm13	22607615	A/T	0.819079	0.296377	0.00219298	CDS	Non-synonymous	Glyma13g19010
Map-2417	Gm13	25495343	A/G	0.860132	0.24061	0.187225	CDS	Non-synonymous	Glyma13g21950
Map-6410	Gm13	25820870	A/T	0.826754	0.286463	0	CDS	Synonymous	Glyma13g22230
Map-2454	Gm13	27842199	G/T	0.803297	0.316022	0.0021978	CDS	Non-synonymous	Glyma13g24450
Map-6411	Gm13	28791418	A/C	0.88022	0.210866	0.0021978	CDS	Non-synonymous	Glyma13g25570
Map-2467	Gm13	29037444	C/T	0.526316	0.498615	0.00438596	Intergenic
Map-2470	Gm13	29287679	C/T	0.734513	0.390007	0.00442478	CDS	Non-synonymous	Glyma13g26090
BARC-030853-06954	Gm13	30581811	A/G	0.597588	0.480953	0.00219298	CDS	Non-synonymous	Glyma13g27390
Map-6412	Gm13	30874990	C/T	0.833703	0.277285	0.0576497	CDS	Synonymous	Glyma13g27740
Map-2479	Gm13	33302470	C/T	0.571429	0.489796	0	CDS	Non-synonymous	Glyma13g30770
BARC-024045-04713	Gm13	33302559	A/G	0.588816	0.484224	0.00219298	CDS	Synonymous	Glyma13g30770
Map-6413	Gm13	33716104	G/T	0.899123	0.181402	0	CDS	Non-synonymous	Glyma13g31280
BARC-018007-02494	Gm13	35394159	C/T	0.759341	0.365485	0.0021978	intron		Glyma13g33590
Map-2486	Gm13	35908062	A/T	0.583521	0.486048	0.00677201	CDS	Non-synonymous	Glyma13g34290
Map-2491	Gm13	36132244	A/T	0.882483	0.207413	0	CDS	Non-synonymous	Glyma13g34590
Map-2492	Gm13	36636547	C/T	0.815789	0.300554	0	CDS	Non-synonymous	Glyma13g35140
BARC-025561-06521	Gm13	36822760	G/T	0.587719	0.484611	0.00438596	mRNA		Glyma13g35400
BARC-014657-01608	Gm13	37024315	G/T	0.642222	0.459546	0	intron		Glyma13g35580
Map-2496	Gm13	37227372	A/G	0.771111	0.352998	0	CDS	Non-synonymous	Glyma13g35870
Map-2503	Gm13	38546230	G/T	0.592308	0.482959	0.00659341	CDS	Non-synonymous	Glyma13g37470
Map-2505	Gm13	39398581	C/G	0.638158	0.461825	0.00438596	CDS	Non-synonymous	Glyma13g38640
Map-2511	Gm13	39869888	C/G	0.535556	0.497472	0.0933333	CDS	Synonymous	Glyma13g39170
Map-6414	Gm13	40062955	A/G	0.876096	0.217103	0.00219298	CDS	Synonymous	Glyma13g39450
Map-2516	Gm13	42052706	G/T	0.621111	0.470664	0.00222222	CDS	Non-synonymous	Glyma13g41860
Map-6415	Gm13	42359764	A/G	0.933114	0.124824	0.133772	CDS	Synonymous	Glyma13g42340
Map-6416	Gm14	1359785	G/T	0.717295	0.405566	0.0110865	CDS	Non-synonymous	Glyma14g02240
Map-6417	Gm14	2063233	C/G	0.821978	0.29266	0	CDS	Non-synonymous	Glyma14g03210
Map-2561	Gm14	2325663	A/C	0.518681	0.499302	0	CDS	Non-synonymous	Glyma14g03570
Map-2565	Gm14	2482423	A/G	0.741189	0.383655	0.00220264	CDS	Nonsense	Glyma14g03810
Map-6418	Gm14	3081766	G/T	0.723077	0.400473	0	CDS(Start)	Non-synonymous	Glyma14g04500
Map-6419	Gm14	3087655	A/G	0.599119	0.480351	0.0132159	CDS	Synonymous	Glyma14g04510
Map-6420	Gm14	3150213	C/G	0.815789	0.300554	0	CDS	Non-synonymous	Glyma14g04580
Map-6421	Gm14	3162634	G/T	0.835165	0.275329	0	CDS(Start)	Non-synonymous	Glyma14g04600
Map-6422	Gm14	3170372	C/T	0.735746	0.388848	0.00219298	CDS	Non-synonymous	Glyma14g04610
Map-6423	Gm14	3230494	G/T	0.50722	0.499896	0.00361011	CDS	Readthrough	Glyma14g04690
Map-6424	Gm14	3245970	G/T	0.545556	0.495849	0.162222	CDS	Non-synonymous	Glyma14g04700
Map-6425	Gm14	3313136	A/T	0.746711	0.378268	0.00219298	CDS	Non-synonymous	Glyma14g04790
Map-6426	Gm14	3316387	C/G	0.824176	0.28982	0	CDS	Non-synonymous	Glyma14g04800
Map-6427	Gm14	3325053	C/T	0.725877	0.397959	0.00438596	CDS	Non-synonymous	Glyma14g04820
Map-6428	Gm14	3334127	A/G	0.845395	0.261405	0.00219298	CDS	Non-synonymous	Glyma14g04830
Map-6429	Gm14	3377212	C/T	0.828947	0.283587	0	CDS	Non-synonymous	Glyma14g04900
Map-6430	Gm14	3391690	C/T	0.639254	0.461216	0.00219298	CDS	Synonymous	Glyma14g04920
Map-6431	Gm14	3417140	A/G	0.842105	0.265928	0	CDS	Non-synonymous	Glyma14g04930
Map-6432	Gm14	3420283	A/C	0.679515	0.435548	0.00220264	CDS	Synonymous	Glyma14g04940
Map-6433	Gm14	3445587	G/T	0.687225	0.429894	0.00440529	CDS	Non-synonymous	Glyma14g04960
Map-6434	Gm14	3453260	A/T	0.671504	0.441173	0.00263852	CDS	Non-synonymous	Glyma14g04980
Map-2576	Gm14	3545054	A/G	0.570743	0.489991	0	CDS	Non-synonymous	Glyma14g05110
Map-6435	Gm14	3555143	C/T	0.68863	0.428837	0.00258398	CDS	Non-synonymous	Glyma14g05130
Map-6436	Gm14	3636340	G/T	0.839912	0.268919	0.00438596	CDS	Non-synonymous	Glyma14g05220
Map-6437	Gm14	3726205	C/G	0.54185	0.496497	0	CDS	Synonymous	Glyma14g05270
Map-6438	Gm14	3769236	A/C	0.723077	0.400473	0	CDS	Readthrough	Glyma14g05320
Map-6439	Gm14	3785812	C/G	0.611479	0.475145	0	CDS	Non-synonymous	Glyma14g05350
Map-6440	Gm14	3827384	C/T	0.549342	0.495131	0.00657895	CDS	Non-synonymous	Glyma14g05390
Map-6441	Gm14	3930845	C/T	0.586387	0.485074	0.0052356	CDS	Non-synonymous	Glyma14g05480
Map-6442	Gm14	3947074	A/T	0.642544	0.459362	0.00438596	CDS	Nonsense	Glyma14g05510
Map-6443	Gm14	3955583	A/G	0.631868	0.465222	0.0021978	CDS	Non-synonymous	Glyma14g05530
Map-6444	Gm14	3966449	C/G	0.666667	0.444444	0.00438596	CDS	Synonymous	Glyma14g05550
Map-6445	Gm14	3993590	A/G	0.557018	0.493498	0.00438596	CDS	Synonymous	Glyma14g05570
Map-2586	Gm14	4067770	C/G	0.854265	0.248992	0.007109	Intergenic
Map-6446	Gm14	4072701	G/T	0.910088	0.163656	0	CDS	Non-synonymous	Glyma14g05650
Map-6447	Gm14	4209111	C/T	0.581319	0.486775	0.0021978	CDS	Non-synonymous	Glyma14g05820
Map-6448	Gm14	4219248	C/T	0.552632	0.49446	0.00438596	CDS	Synonymous	Glyma14g05840
Map-6449	Gm14	4295433	A/C	0.664773	0.4457	0.00378788	CDS	Non-synonymous	Glyma14g05930
Map-6450	Gm14	4344782	C/T	0.912088	0.160367	0.175824	CDS	Non-synonymous	Glyma14g06040
Map-6451	Gm14	4567355	C/G	0.593202	0.482627	0.00219298	CDS	Non-synonymous	Glyma14g06330
Map-6452	Gm14	4633097	C/T	0.594505	0.482137	0.0021978	CDS	Non-synonymous	Glyma14g06380
Map-2595	Gm14	4706907	A/C	0.666667	0.444444	0.00438596	CDS	Non-synonymous	Glyma14g06450
Map-6453	Gm14	4726344	C/T	0.736842	0.387812	0	CDS	Synonymous	Glyma14g06470
Map-6454	Gm14	4871523	A/C	0.621711	0.470373	0.00657895	CDS	Non-synonymous	Glyma14g06640
Map-6455	Gm14	5018235	C/T	0.896703	0.185253	0.0043956	CDS	Synonymous	Glyma14g06810
Map-6456	Gm14	5165962	G/T	0.768132	0.356211	0.0021978	CDS	Non-synonymous	Glyma14g06970
Map-6457	Gm14	5200736	A/G	0.767033	0.357387	0	CDS	Non-synonymous	Glyma14g07020
Map-6458	Gm14	5225137	G/T	0.58443	0.485743	0.00219298	CDS	Non-Synonymous	Glyma14g07060
Map-6459	Gm14	5239908	A/G	0.72967	0.394503	0	CDS	Non-synonymous	Glyma14g07070
Map-6460	Gm14	5418368	A/T	0.552863	0.494411	0	CDS	Readthrough	Glyma14g07260
Map-6461	Gm14	5460293	C/T	0.564835	0.491593	0	CDS	Non-synonymous	Glyma14g07290
Map-6462	Gm14	5744412	C/T	0.690529	0.427398	0.00220264	CDS	Non-Synonymous	Glyma14g07600
Map-6463	Gm14	5865110	A/C	0.870614	0.22529	0.00438596	CDS	Nonsense	Glyma14g07760
Map-6464	Gm14	5882725	C/G	0.942982	0.107533	0	CDS	Non-synonymous	Glyma14g07800
Map-6465	Gm14	5908732	C/G	0.648352	0.455984	0	CDS	Non-synonymous	Glyma14g07820
Map-6466	Gm14	5940995	C/T	0.910088	0.163656	0.00438596	CDS	Non-synonymous	Glyma14g07860
Map-6467	Gm14	5947501	A/C	0.910088	0.163656	0.00438596	CDS	Non-synonymous	Glyma14g07870
Map-6468	Gm14	6004614	C/G	0.635011	0.463544	0.00228833	CDS(End)	Readthrough	Glyma14g07940
Map-6469	Gm14	6067605	A/G	0.938596	0.115266	0	CDS	Non-synonymous	Glyma14g08040
Map-6470	Gm14	6305739	C/T	0.862939	0.236551	0.111842	CDS	Synonymous	Glyma14g08270
Map-6471	Gm14	6349875	A/G	0.888274	0.198486	0.00221239	CDS	Non-synonymous	Glyma14g08330
Map-6472	Gm14	6511217	A/T	0.774123	0.349713	0.00438596	CDS	Non-synonymous	Glyma14g08490
Map-6473	Gm14	6665828	A/G	0.852747	0.251139	0.0043956	CDS	Synonymous	Glyma14g08640
Map-6474	Gm14	6807034	A/C	0.823465	0.290741	0.00657895	CDS	Non-synonymous	Glyma14g08800
Map-6475	Gm14	6863431	C/G	0.688596	0.428863	0.00438596	CDS	Non-synonymous	Glyma14g08830
Map-6476	Gm14	6866578	C/T	0.54057	0.496708	0.00657895	CDS	Synonymous	Glyma14g08840
Map-6477	Gm14	6962828	C/G	0.545662	0.49583	0	CDS	Synonymous	Glyma14g08950
Map-6478	Gm14	7163418	A/G	0.548246	0.495345	0.00438596	CDS	Non-synonymous	Glyma14g09160
Map-6479	Gm14	7319353	A/C	0.700658	0.419473	0.00219298	CDS	Synonymous	Glyma14g09310
Map-6480	Gm14	7395108	A/G	0.70989	0.411892	0	CDS	Non-synonymous	Glyma14g09360
Map-6481	Gm14	7875065	C/T	0.932018	0.126722	0.127193	CDS	Non-synonymous	Glyma14g09800
Map-6482	Gm14	7945820	C/T	0.723077	0.400473	0.0043956	CDS	Non-Synonymous	Glyma14g09890
Map-6483	Gm14	7988258	A/G	0.667401	0.443954	0.00440529	CDS	Non-synonymous	Glyma14g09920
Map-6484	Gm14	8006107	C/T	0.635165	0.463461	0.0043956	CDS	Synonymous	Glyma14g09940
Map-6485	Gm14	8133907	C/G	0.674342	0.43921	0.00657895	CDS	Non-synonymous	Glyma14g10050
Map-6486	Gm14	8170422	C/T	0.554945	0.493962	0.00659341	CDS	Non-synonymous	Glyma14g10080
Map-6487	Gm14	8191593	C/T	0.552632	0.49446	0.00438596	CDS	Non-synonymous	Glyma14g10090
Map-6488	Gm14	8338776	G/T	0.837719	0.271891	0	CDS	Non-synonymous	Glyma14g10150
Map-6489	Gm14	8351511	A/G	0.91886	0.149113	0.162281	CDS	Non-synonymous	Glyma14g10170
Map-6490	Gm14	8434285	A/T	0.910088	0.163656	0	CDS	Non-synonymous	Glyma14g10270
Map-6491	Gm14	8460690	A/G	0.912281	0.160049	0	CDS	Non-synonymous	Glyma14g10290
Map-6492	Gm14	8508502	A/T	0.834802	0.275816	0.00440529	CDS	Non-synonymous	Glyma14g10340
BARC-030967-06981	Gm14	8902512	C/T	0.786184	0.336197	0.00657895	CDS	Synonymous	Glyma14g10710
Map-6493	Gm14	8937428	C/G	0.854626	0.248481	0.0792952	CDS	Non-synonymous	Glyma14g10740
Map-6494	Gm14	9021873	C/T	0.629386	0.466519	0.00438596	CDS	Non-synonymous	Glyma14g10830
Map-6495	Gm14	9033233	C/G	0.836283	0.273827	0	CDS	Non-synonymous	Glyma14g10840
Map-6496	Gm14	9642025	A/G	0.893407	0.190463	0.0373626	CDS	Non-synonymous	Glyma14g11240
Map-6497	Gm14	10092139	C/T	0.592511	0.482883	0	CDS	Non-synonymous	Glyma14g11520
Map-6498	Gm14	10162924	A/G	0.609513	0.476014	0.00663717	CDS	Non-synonymous	Glyma14g11610
Map-6499	Gm14	10267147	A/G	0.947368	0.099723	0	CDS	Non-synonymous	Glyma14g11720
Map-6500	Gm14	10307773	C/T	0.933114	0.124824	0.133772	CDS	Non-synonymous	Glyma14g11790
Map-6501	Gm14	10910344	C/G	0.538377	0.497054	0.00219298	CDS	Non-synonymous	Glyma14g12180
Map-6502	Gm14	11124667	A/G	0.601322	0.479468	0	CDS	Non-synonymous	Glyma14g12380
Map-6503	Gm14	12164408	A/T	0.504396	0.499961	0.0021978	CDS	Non-Synonymous	Glyma14g13070
Map-6504	Gm14	12228611	A/T	0.546154	0.49574	0.0021978	CDS	Non-synonymous	Glyma14g13100
Map-6505	Gm14	12798351	A/G	0.50883	0.499844	0.00220751	CDS	Non-synonymous	Glyma14g13400
BARC-013927-01275	Gm14	33571228	A/T	0.705495	0.415544	0.0043956	CDS	Non-synonymous	Glyma14g27380
Map-6506	Gm14	34323304	A/G	0.694505	0.424335	0.0043956	CDS	Synonymous	Glyma14g27990
Map-6507	Gm14	42220440	A/G	0.778509	0.344866	0.00438596	CDS	Synonymous	Glyma14g33860
Map-2639	Gm14	44159472	G/T	0.545354	0.495886	0.00663717	Intergenic
Map-2650	Gm14	44786795	A/G	0.537363	0.497208	0.0021978	CDS	Non-synonymous	Glyma14g35720
Map-6508	Gm14	46258933	C/T	0.546053	0.495758	0	CDS	Synonymous	Glyma14g36930
Map-2655	Gm14	46842767	A/G	0.653084	0.453131	0.00220264	CDS	Non-synonymous	Glyma14g37560
Map-6509	Gm14	48886647	C/T	0.773626	0.350257	0.101099	CDS	Synonymous	Glyma14g39790
Map-6510	Gm14	49242877	A/G	0.914474	0.156423	0	CDS	Synonymous	Glyma14g40280
BARC-018959-03045	Gm15	1304136	C/T	0.83956	0.269397	0	intron		Glyma15g01980
Map-6511	Gm15	1858937	A/G	0.756071	0.368856	0.0375276	CDS	Non-synonymous	Glyma15g02710
Map-6512	Gm15	2095182	A/G	0.744518	0.380422	0.00657895	CDS	Synonymous	Glyma15g02990
Map-6513	Gm15	2127691	A/G	0.747807	0.377183	0.00877193	CDS	Synonymous	Glyma15g03030
Map-6514	Gm15	2722798	A/C	0.57033	0.490107	0.00659341	CDS	Non-synonymous	Glyma15g03880
Map-6515	Gm15	3681455	A/C	0.925556	0.137805	0.148889	CDS	Non-synonymous	Glyma15g05150
Map-6516	Gm15	4120684	A/G	0.773626	0.350257	0.167033	CDS	Non-synonymous	Glyma15g05800
Map-2697	Gm15	5111030	C/T	0.940919	0.111181	0	CDS	Synonymous	Glyma15g07290
Map-6517	Gm15	6196338	C/T	0.879386	0.212133	0.00438596	CDS	Non-Synonymous	Glyma15g08780
Map-6518	Gm15	6925513	A/G	0.578947	0.487535	0.00438596	CDS	Synonymous	Glyma15g09680
Map-2720	Gm15	7570373	C/G	0.724289	0.399389	0	CDS	Non-synonymous	Glyma15g10450
Map-6519	Gm15	7638770	A/C	0.734066	0.390426	0	CDS	Synonymous	Glyma15g10520
Map-6520	Gm15	8686961	A/T	0.561538	0.492426	0.0769231	CDS	Non-synonymous	Glyma15g11810
Map-6521	Gm15	11261616	A/G	0.628571	0.466939	0	CDS	Non-Synonymous	Glyma15g14810
Map-6522	Gm15	11527938	A/T	0.58022	0.48713	0	CDS	Nonsense	Glyma15g15080
Map-6523	Gm15	11673603	A/G	0.668132	0.443463	0	CDS	Non-synonymous	Glyma15g15220
Map-6524	Gm15	11798762	G/T	0.941758	0.109699	0.0901099	CDS	Non-synonymous	Glyma15g15370
Map-2758	Gm15	11852270	G/T	0.518182	0.499339	0	CDS	Non-synonymous	Glyma15g15430
Map-6525	Gm15	11887160	C/G	0.942857	0.107755	0	CDS	Non-synonymous	Glyma15g15470
Map-6526	Gm15	12130360	A/G	0.803728	0.315499	0.00219298	CDS	Non-synonymous	Glyma15g15770
Map-6527	Gm15	12154187	A/G	0.632967	0.46464	0	CDS	Non-synonymous	Glyma15g15810
Map-6528	Gm15	12178546	C/T	0.628571	0.466939	0	CDS	Non-synonymous	Glyma15g15840
Map-6529	Gm15	12351180	A/G	0.64693	0.456823	0	CDS	Non-synonymous	Glyma15g16030
Map-6530	Gm15	12634209	A/T	0.650549	0.45467	0.0043956	CDS	Synonymous	Glyma15g16330
Map-6531	Gm15	12731516	G/T	0.729306	0.394837	0.00447427	CDS	Nonsense	Glyma15g16440
Map-6532	Gm15	12812079	C/T	0.898026	0.18315	0.00219298	CDS	Synonymous	Glyma15g16500
Map-6533	Gm15	12839183	A/C	0.949451	0.0959884	0.101099	CDS	Non-synonymous	Glyma15g16510
Map-6534	Gm15	12848963	A/C	0.714286	0.408163	0.0043956	CDS	Nonsense	Glyma15g16530
Map-6535	Gm15	12852862	C/T	0.891447	0.193538	0.00219298	CDS	Synonymous	Glyma15g16540
Map-6536	Gm15	13068696	C/G	0.594298	0.482216	0.00438596	CDS	Non-synonymous	Glyma15g16790
Map-6537	Gm15	13181142	A/G	0.595604	0.48172	0.0043956	CDS	Non-synonymous	Glyma15g16930
Map-6538	Gm15	13186117	C/G	0.685714	0.43102	0.0043956	CDS	Non-synonymous	Glyma15g16940
Map-6539	Gm15	13201754	C/T	0.711454	0.410575	0	CDS	Non-synonymous	Glyma15g16970
Map-6540	Gm15	13403118	A/G	0.846491	0.259888	0	CDS	Non-synonymous	Glyma15g17090
Map-6541	Gm15	13571630	A/G	0.649123	0.455525	0	CDS	Synonymous	Glyma15g17230
Map-6542	Gm15	13688880	A/G	0.591209	0.483362	0	CDS	Non-synonymous	Glyma15g17320
Map-6543	Gm15	13699685	A/T	0.590308	0.483689	0	CDS	Synonymous	Glyma15g17330
Map-6544	Gm15	13797404	A/C	0.835526	0.274844	0	CDS	Non-synonymous	Glyma15g17420
Map-6545	Gm15	13800332	A/T	0.835526	0.274844	0	CDS	Non-synonymous	Glyma15g17430
Map-6546	Gm15	13963593	G/T	0.740659	0.384166	0	CDS	Synonymous	Glyma15g17580
Map-6547	Gm15	14028222	A/G	0.645374	0.457733	0	CDS	Synonymous	Glyma15g17630
Map-2785	Gm15	14113277	C/T	0.55298	0.494386	0.00220751	CDS	Synonymous	Glyma15g17710
Map-6548	Gm15	14116406	C/G	0.552747	0.494435	0.0021978	CDS	Non-synonymous	Glyma15g17710
Map-6549	Gm15	14265962	C/T	0.551648	0.494665	0	CDS	Non-synonymous	Glyma15g17790
Map-6550	Gm15	14267998	A/G	0.552632	0.49446	0	CDS	Non-synonymous	Glyma15g17800
Map-6551	Gm15	14448152	A/C	0.70989	0.411892	0	CDS	Non-Synonymous	Glyma15g17970
Map-6552	Gm15	14535373	C/T	0.520732	0.49914	0.0121951	CDS	Synonymous	Glyma15g18070
Map-6553	Gm15	14753693	A/T	0.540659	0.496694	0	CDS	Synonymous	Glyma15g18170
Map-6554	Gm15	14801612	A/G	0.70943	0.412278	0.00219298	CDS	Synonymous	Glyma15g18180
Map-6555	Gm15	14975508	A/T	0.582143	0.486505	0	CDS	Non-synonymous	Glyma15g18280
Map-6556	Gm15	14985541	C/T	0.510965	0.49976	0.00438596	CDS	Synonymous	Glyma15g18290
Map-6557	Gm15	15014253	A/C	0.802198	0.317353	0	CDS	Non-synonymous	Glyma15g18320
Map-6558	Gm15	15048490	A/G	0.651648	0.454006	0.0021978	CDS	Non-synonymous	Glyma15g18330
Map-6559	Gm15	15411021	C/T	0.583333	0.486111	0	CDS	Non-synonymous	Glyma15g18570
BARC-019069-03297	Gm15	15513340	G/T	0.801099	0.318679	0.0021978	CDS	Non-synonymous	Glyma15g18610
Map-6560	Gm15	15532390	C/T	0.573465	0.489206	0.00219298	CDS	Non-synonymous	Glyma15g18620
Map-6561	Gm15	15616643	C/T	0.653846	0.452663	0.0021978	CDS	Non-synonymous	Glyma15g18700
Map-6562	Gm15	15624704	A/T	0.61014	0.475738	0.0874126	CDS	Non-synonymous	Glyma15g18720
Map-6563	Gm15	15635584	C/T	0.650881	0.45447	0.00220264	CDS	Synonymous	Glyma15g18740
Map-6564	Gm15	15649617	A/G	0.563596	0.491911	0.00438596	CDS	Synonymous	Glyma15g18770
Map-2802	Gm15	17861706	A/T	0.731947	0.392401	0.00218818	Intergenic
Map-6565	Gm15	18003249	C/T	0.913377	0.158239	0.00219298	CDS	Non-synonymous	Glyma15g20210
Map-2857	Gm15	26869986	C/T	0.785242	0.337274	0.00660793	CDS	Non-synonymous	Glyma15g25470
Map-2858	Gm15	28157599	A/G	0.799117	0.321058	0.0220751	CDS	Non-synonymous	Glyma15g26370
Map-2860	Gm15	32720433	A/G	0.709251	0.412428	0	CDS	Non-synonymous	Glyma15g29870
Map-2878	Gm15	37092272	C/G	0.767045	0.357373	0.0340909	Intergenic
Map-2890	Gm15	39992796	A/G	0.700441	0.419647	0.0132159	Intergenic
Map-6566	Gm15	40037107	A/G	0.868421	0.228532	0	CDS	Synonymous	Glyma15g35410
Map-6567	Gm15	42869772	A/T	0.729075	0.395049	0	CDS	Synonymous	Glyma15g37220
Map-6568	Gm15	43219209	A/C	0.857456	0.24445	0	CDS	Non-synonymous	Glyma15g37410
Map-6569	Gm15	43564896	A/C	0.513986	0.499609	0.002331	CDS	Non-synonymous	Glyma15g37670
Map-6570	Gm15	43710135	A/T	0.597588	0.480953	0.0109649	CDS	Non-synonymous	Glyma15g37760
BARC-028805-06018	Gm15	43849635	C/G	0.861419	0.238753	0.184035	CDS	Non-synonymous	Glyma15g37860
Map-6571	Gm15	44219155	A/T	0.740088	0.384715	0	CDS	Non-synonymous	Glyma15g38140
Map-6572	Gm15	45647077	C/T	0.755556	0.369383	0	CDS	Non-synonymous	Glyma15g39080
Map-6573	Gm15	45828700	A/C	0.735746	0.388848	0.00219298	CDS	Non-synonymous	Glyma15g39220
Map-6574	Gm15	46032376	C/G	0.69163	0.426556	0	CDS	Non-synonymous	Glyma15g39380
Map-6575	Gm15	46462311	A/C	0.765351	0.359178	0	CDS	Non-synonymous	Glyma15g39660
Map-6576	Gm15	46583401	A/T	0.805921	0.312825	0.00219298	CDS	Synonymous	Glyma15g39750
Map-6577	Gm15	47212662	G/T	0.701754	0.41859	0.00438596	CDS	Synonymous	Glyma15g40250
Map-6578	Gm15	47325215	G/T	0.910088	0.163656	0.144737	CDS	Synonymous	Glyma15g40350
Map-6579	Gm15	47544518	C/T	0.734066	0.390426	0	CDS	Non-synonymous	Glyma15g40540
Map-6580	Gm15	47578363	C/T	0.9375	0.117188	0.00219298	CDS	Non-synonymous	Glyma15g40580
Map-6581	Gm15	47606393	A/T	0.773626	0.350257	0	CDS	Non-synonymous	Glyma15g40620
Map-6582	Gm15	47823064	C/T	0.865132	0.233358	0.00219298	CDS	Non-Synonymous	Glyma15g40830
Map-6583	Gm15	47877747	C/T	0.763736	0.360886	0.0021978	CDS	Non-synonymous	Glyma15g40870
Map-2928	Gm15	47988730	C/T	0.817982	0.297774	0	Intergenic
Map-6584	Gm15	47990755	A/T	0.839912	0.268919	0	CDS	Non-Synonymous	Glyma15g40990
Map-6585	Gm15	48467928	A/T	0.627193	0.467644	0	CDS	Non-synonymous	Glyma15g41360
Map-6586	Gm15	48514021	A/G	0.642544	0.459362	0	CDS	Non-synonymous	Glyma15g41400
Map-6587	Gm15	48522047	C/T	0.642544	0.459362	0	CDS	Non-synonymous	Glyma15g41410
Map-6588	Gm15	48532603	G/T	0.628571	0.466939	0	CDS	Non-synonymous	Glyma15g41430
Map-6589	Gm15	48837331	A/G	0.702851	0.417703	0.00219298	CDS	Non-synonymous	Glyma15g41650
Map-6590	Gm15	48863575	A/G	0.558114	0.493246	0.00219298	CDS	Synonymous	Glyma15g41680
Map-2939	Gm15	48933859	A/G	0.606494	0.477318	0.0649351	Intergenic
Map-6591	Gm15	48961202	C/T	0.588816	0.484224	0.10307	CDS	Synonymous	Glyma15g41770
Map-6592	Gm15	49278068	A/T	0.641447	0.459985	0.00219298	CDS	Synonymous	Glyma15g41980
Map-6593	Gm15	49297953	C/G	0.641447	0.459985	0.00219298	CDS	Non-synonymous	Glyma15g41990
Map-2946	Gm15	49563606	C/T	0.540449	0.496728	0.00224719	CDS	Non-synonymous	Glyma15g42170
Map-6594	Gm15	49579611	C/T	0.518681	0.499302	0.0043956	CDS	Non-synonymous	Glyma15g42190
Map-6595	Gm15	49594238	C/T	0.757675	0.367207	0.00219298	CDS	Non-synonymous	Glyma15g42200
Map-6596	Gm15	49621846	C/T	0.817982	0.297774	0	CDS	Non-synonymous	Glyma15g42220
Map-6597	Gm15	49748410	A/C	0.73136	0.392945	0.00657895	CDS	Non-synonymous	Glyma15g42330
Map-6598	Gm15	50090190	G/T	0.924176	0.14015	0.151648	CDS	Synonymous	Glyma15g42660
Map-6599	Gm15	50250100	A/G	0.666667	0.444444	0.00877193	CDS	Synonymous	Glyma15g42820
Map-6600	Gm15	50282078	A/C	0.550439	0.494912	0.00877193	CDS	Synonymous	Glyma15g42870
Map-6601	Gm15	50344431	A/G	0.560706	0.492629	0.00441501	CDS	Nonsense	Glyma15g42930
Map-6602	Gm15	50354189	A/C	0.765351	0.359178	0.00438596	CDS	Synonymous	Glyma15g42940
Map-6603	Gm15	50391029	C/T	0.5625	0.492188	0.00657895	CDS	Synonymous	Glyma15g42970
Map-6604	Gm15	50423710	A/G	0.79057	0.331138	0.00219298	CDS	Non-synonymous	Glyma15g43000
Map-2968	Gm16	775192	A/C	0.81236	0.304863	0.00224719	CDS	Non-synonymous	Glyma16g01090
Map-6605	Gm16	952830	C/T	0.745614	0.379347	0.0175439	CDS	Synonymous	Glyma16g01350
Map-2971	Gm16	1600606	C/T	0.880846	0.209912	0.00222717	CDS	Non-synonymous	Glyma16g02080
BARC-018981-03289	Gm16	2314458	A/G	0.859341	0.241749	0	CDS	Non-synonymous	Glyma16g02710
Map-2976	Gm16	2611170	A/T	0.879157	0.212479	0.00221729	CDS	Non-synonymous	Glyma16g03020
Map-3002	Gm16	3962455	A/C	0.553611	0.494252	0	CDS	Non-synonymous	Glyma16g04700
Map-3008	Gm16	5192122	C/T	0.918322	0.150013	0.00883002	CDS	Readthrough	Glyma16g05800
Map-3017	Gm16	6765491	A/C	0.815385	0.301065	0	CDS	Readthrough	Glyma16g07500
Map-6606	Gm16	7919404	A/T	0.810307	0.307419	0.00657895	CDS	Nonsense	Glyma16g08510
Map-3026	Gm16	8124728	A/T	0.737418	0.387265	0.00437637	Intergenic
Map-6607	Gm16	9058984	C/T	0.762061	0.362648	0.00657895	CDS	Non-synonymous	Glyma16g09270
Map-3031	Gm16	15093996	A/T	0.936404	0.119104	0	Intergenic
Map-3033	Gm16	15638877	A/C	0.649123	0.455525	0	Intergenic
BARC-044047-08593	Gm16	15662425	C/T	0.740659	0.384166	0	CDS	Synonymous	Glyma16g14740
Map-3037	Gm16	17163247	A/C	0.659341	0.449221	0.0043956	CDS	Non-synonymous	Glyma16g16070
Map-3038	Gm16	18016334	A/G	0.640487	0.460527	0.00221239	Intergenic
Map-3094	Gm16	27560685	A/G	0.792952	0.328359	0.00440529	CDS	Synonymous	Glyma16g23710
Map-6608	Gm16	28715846	A/G	0.596491	0.481379	0.00438596	CDS	Synonymous	Glyma16g24740
Map-3115	Gm16	29144193	A/G	0.544858	0.495976	0.00437637	CDS	Synonymous	Glyma16g25200
Map-3130	Gm16	30993460	A/G	0.514412	0.499585	0.00886918	CDS	Non-synonymous	Glyma16g26890
Map-3141	Gm16	31954379	C/T	0.651648	0.454006	0.00659341	CDS	Non-synonymous	Glyma16g27990
BARC-017835-02393	Gm16	32526792	A/G	0.883772	0.205438	0	Intergenic
Map-3157	Gm16	32835121	C/G	0.667045	0.444192	0.00227273	CDS	Non-synonymous	Glyma16g28890
Map-6609	Gm16	32854566	C/T	0.67511	0.438673	0.00220264	CDS	Synonymous	Glyma16g28900
Map-6610	Gm16	33793393	A/T	0.842857	0.264898	0.0021978	CDS	Synonymous	Glyma16g30140
Map-3175	Gm16	35404869	A/G	0.702882	0.417677	0	CDS	Nonsense	Glyma16g32240
Map-3182	Gm16	36105272	C/G	0.645055	0.457918	0.0021978	CDS	Synonymous	Glyma16g33010
Map-3198	Gm16	36521794	G/T	0.607143	0.477041	0.00446429	CDS	Non-synonymous	Glyma16g33660
BARC-014389-01344	Gm17	691141	C/T	0.61978	0.471305	0	5'-UTR		Glyma17g01190
BARC-029521-06208	Gm17	1702474	A/C	0.835526	0.274844	0	mRNA		Glyma17g02620
Map-6611	Gm17	2372043	A/C	0.548246	0.495345	0.00438596	CDS	Non-synonymous	Glyma17g03560
BARC-029689-06324	Gm17	2705609	C/T	0.881579	0.208795	0	intron		Glyma17g04120
Map-6612	Gm17	3055192	A/G	0.504386	0.499962	0	CDS	Synonymous	Glyma17g04590
Map-6613	Gm17	3090487	C/G	0.910088	0.163656	0	CDS	Non-synonymous	Glyma17g04620
Map-3221	Gm17	3458290	C/G	0.659692	0.448997	0.00220264	Intergenic
Map-6614	Gm17	3537464	A/G	0.899123	0.181402	0.171053	CDS	Non-synonymous	Glyma17g05200
Map-6615	Gm17	4057097	C/T	0.617582	0.472349	0	CDS	Synonymous	Glyma17g05770
Map-3231	Gm17	4142430	A/G	0.517582	0.499382	0.0021978	CDS	Non-synonymous	Glyma17g05880
Map-6616	Gm17	4168561	G/T	0.514254	0.499594	0.00219298	CDS	Non-synonymous	Glyma17g05910
Map-6617	Gm17	4895300	A/G	0.583333	0.486111	0	CDS	Non-synonymous	Glyma17g06810
Map-3249	Gm17	4918617	C/G	0.584245	0.485806	0	CDS	Non-synonymous	Glyma17g06850
Map-3258	Gm17	5829795	C/T	0.827394	0.285626	0.00222717	CDS	Non-synonymous	Glyma17g07890
BARC-028485-05923	Gm17	5941000	C/G	0.804825	0.314164	0	3'-UTR		Glyma17g08030
Map-3269	Gm17	6713645	C/T	0.803063	0.316305	0.0131291	CDS	Non-synonymous	Glyma17g09060
BARC-024449-04894	Gm17	9260059	A/G	0.736842	0.387812	0	mRNA		Glyma17g12240
Map-3288	Gm17	9409139	A/G	0.612832	0.474538	0	CDS	Synonymous	Glyma17g12430
Map-3289	Gm17	10810056	C/G	0.778761	0.344585	0	Intergenic
Map-3291	Gm17	11731165	A/T	0.516411	0.499461	0.00437637	CDS	Non-synonymous	Glyma17g15000
Map-6618	Gm17	12029749	A/C	0.51864	0.499305	0.00657895	CDS	Nonsense	Glyma17g15320
Map-6619	Gm17	12291587	G/T	0.795604	0.325236	0	CDS	Non-synonymous	Glyma17g15530
Map-6620	Gm17	14268722	A/G	0.680921	0.434535	0.00219298	CDS	Synonymous	Glyma17g17450
Map-6621	Gm17	14399593	A/G	0.558499	0.493156	0	CDS	Non-Synonymous	Glyma17g17530
Map-6622	Gm17	14738608	C/T	0.656798	0.450829	0.00219298	CDS	Non-synonymous	Glyma17g17710
Map-6623	Gm17	14761076	A/G	0.655286	0.451772	0.00220264	CDS	Non-synonymous	Glyma17g17720
Map-6624	Gm17	14829210	A/G	0.594298	0.482216	0	CDS	Synonymous	Glyma17g17770
Map-6625	Gm17	14846473	C/T	0.582237	0.486474	0.00219298	CDS	Non-synonymous	Glyma17g17780
Map-6626	Gm17	15030498	A/G	0.911894	0.160686	0.154185	CDS	Non-synonymous	Glyma17g17920
Map-6627	Gm17	15287875	C/T	0.884868	0.203753	0.00219298	CDS	Synonymous	Glyma17g18080
Map-6628	Gm17	15356273	A/G	0.742325	0.382558	0.00219298	CDS	Non-synonymous	Glyma17g18130
Map-6629	Gm17	15750463	A/G	0.612188	0.474828	0.132964	CDS	Non-synonymous	Glyma17g18380
Map-6630	Gm17	15887918	G/T	0.849781	0.255307	0.00657895	CDS	Synonymous	Glyma17g18500
Map-6631	Gm17	15970367	A/G	0.507692	0.499882	0	CDS	Synonymous	Glyma17g18550
Map-6632	Gm17	16195315	A/T	0.645833	0.457465	0.00219298	CDS	Non-synonymous	Glyma17g18640
Map-6633	Gm17	17688918	A/G	0.509868	0.499805	0.00219298	CDS	Non-synonymous	Glyma17g19500
Map-6634	Gm17	18305274	A/C	0.842105	0.265928	0.00438596	CDS	Non-synonymous	Glyma17g19910
Map-6635	Gm17	18617121	A/G	0.616516	0.472848	0.156109	CDS	Synonymous	Glyma17g20080
Map-6636	Gm17	18656193	C/T	0.501099	0.499998	0	CDS	Non-synonymous	Glyma17g20110
Map-6637	Gm17	18711487	A/T	0.882675	0.207119	0.00219298	CDS	Non-synonymous	Glyma17g20200
Map-6638	Gm17	18797383	C/T	0.606593	0.477276	0	CDS	Non-synonymous	Glyma17g20240
Map-6639	Gm17	19471926	C/T	0.585526	0.48537	0	CDS	Non-synonymous	Glyma17g20450
Map-6640	Gm17	19612356	G/T	0.884868	0.203753	0.00219298	CDS	Non-synonymous	Glyma17g20500
Map-3335	Gm17	20346510	C/T	0.532967	0.497826	0.0021978	CDS	Non-synonymous	Glyma17g21130
Map-3419	Gm17	37860824	C/T	0.523179	0.498925	0	CDS	Non-synonymous	Glyma17g33940
BARC-030579-06905	Gm17	37973196	A/G	0.822368	0.292157	0	mRNA		Glyma17g34100
Map-6641	Gm17	38626259	A/G	0.595395	0.4818	0.00219298	CDS	Non-synonymous	Glyma17g34640
Map-6642	Gm17	39467345	C/G	0.5625	0.492188	0.00219298	CDS	Non-synonymous	Glyma17g35480
Map-6643	Gm17	40851938	C/T	0.839912	0.268919	0	CDS	Synonymous	Glyma17g36940
Map-6644	Gm17	40955156	A/C	0.642857	0.459184	0.0021978	CDS	Non-synonymous	Glyma17g37120
Map-6645	Gm18	48187	A/G	0.746711	0.378268	0.00657895	CDS	Non-Synonymous	Glyma18g00300
Map-6646	Gm18	86492	A/T	0.825658	0.287894	0.00657895	CDS	Non-synonymous	Glyma18g00330
Map-6647	Gm18	104624	A/G	0.825658	0.287894	0.00657895	CDS	Non-synonymous	Glyma18g00360
Map-6648	Gm18	156596	C/T	0.597588	0.480953	0.00219298	CDS	Synonymous	Glyma18g00460
Map-6649	Gm18	167088	G/T	0.808114	0.310131	0.00219298	CDS	Synonymous	Glyma18g00470
Map-6650	Gm18	233473	A/G	0.83223	0.279247	0.15894	CDS	Non-synonymous	Glyma18g00570
Map-6651	Gm18	239798	C/T	0.802428	0.317074	0.0905077	CDS	Synonymous	Glyma18g00590
Map-6652	Gm18	285444	A/T	0.634868	0.463621	0.00657895	CDS	Synonymous	Glyma18g00660
Map-6653	Gm18	292875	C/T	0.652412	0.453541	0.00657895	CDS	Non-synonymous	Glyma18g00670
Map-6654	Gm18	313329	A/C	0.619518	0.471431	0.00657895	CDS	Non-synonymous	Glyma18g00700
Map-6655	Gm18	514112	C/T	0.921053	0.145429	0	CDS	Non-synonymous	Glyma18g01040
Map-3426	Gm18	566883	A/G	0.582418	0.486415	0	CDS	Non-synonymous	Glyma18g01120
Map-6656	Gm18	623557	C/T	0.776316	0.347299	0	CDS	Non-synonymous	Glyma18g01220
Map-6657	Gm18	630123	A/C	0.795604	0.325236	0	CDS	Non-synonymous	Glyma18g01230
Map-6658	Gm18	643412	C/T	0.796053	0.324706	0	CDS	Non-synonymous	Glyma18g01240
Map-6659	Gm18	649027	A/G	0.703947	0.416811	0	CDS	Synonymous	Glyma18g01260
Map-6660	Gm18	719114	A/G	0.778509	0.344866	0.175439	CDS	Non-synonymous	Glyma18g01370
Map-6661	Gm18	731525	G/T	0.504386	0.499962	0	CDS	Non-synonymous	Glyma18g01380
Map-6662	Gm18	734803	A/C	0.504386	0.499962	0.00438596	CDS	Synonymous	Glyma18g01390
Map-6663	Gm18	757826	A/G	0.528509	0.498374	0	CDS	Non-synonymous	Glyma18g01430
Map-6664	Gm18	849773	A/G	0.879386	0.212133	0.100877	CDS	Non-synonymous	Glyma18g01550
Map-6665	Gm18	870245	C/T	0.85307	0.250683	0	CDS	Non-Synonymous	Glyma18g01570
Map-6666	Gm18	956410	G/T	0.578947	0.487535	0.00438596	CDS	Non-Synonymous	Glyma18g01700
Map-6667	Gm18	982856	A/G	0.877753	0.214605	0.00660793	CDS	Non-Synonymous	Glyma18g01740
Map-6668	Gm18	998118	A/T	0.544956	0.495958	0.00657895	CDS	Synonymous	Glyma18g01760
Map-3441	Gm18	1025748	A/C	0.878022	0.214199	0.0021978	CDS	Synonymous	Glyma18g01820
Map-6669	Gm18	1074902	G/T	0.841009	0.267426	0.00219298	CDS	Non-synonymous	Glyma18g01840
Map-6670	Gm18	1108016	A/G	0.802863	0.316547	0.138767	CDS	Non-synonymous	Glyma18g01890
Map-6671	Gm18	1112326	A/G	0.690789	0.427199	0.00438596	CDS	Non-synonymous	Glyma18g01900
Map-6672	Gm18	1114153	A/G	0.899123	0.181402	0	CDS	Non-synonymous	Glyma18g01910
Map-6673	Gm18	1148784	A/T	0.510965	0.49976	0	CDS	Non-Synonymous	Glyma18g01940
Map-6674	Gm18	1157401	A/G	0.519737	0.499221	0	CDS	Non-Synonymous	Glyma18g01960
Map-6675	Gm18	1210089	G/T	0.692982	0.425516	0	CDS	Non-synonymous	Glyma18g02030
Map-6676	Gm18	1230492	A/G	0.587912	0.484543	0.0021978	CDS	Non-synonymous	Glyma18g02070
Map-6677	Gm18	1243954	C/T	0.789474	0.33241	0	CDS	Non-synonymous	Glyma18g02090
Map-6678	Gm18	1296260	A/C	0.817865	0.297923	0.00232019	CDS	Non-synonymous	Glyma18g02150
Map-6679	Gm18	1337832	A/G	0.525219	0.498728	0.00657895	CDS	Non-synonymous	Glyma18g02180
Map-6680	Gm18	1375603	A/C	0.79057	0.331138	0.00219298	CDS	Synonymous	Glyma18g02220
Map-6681	Gm18	1412143	C/T	0.740132	0.384674	0.00219298	CDS	Non-synonymous	Glyma18g02250
Map-3448	Gm18	1438075	A/G	0.54038	0.496739	0.0118765	CDS	Non-synonymous	Glyma18g02290
Map-6682	Gm18	1482218	G/T	0.679825	0.435326	0.00438596	CDS	Non-synonymous	Glyma18g02360
Map-3450	Gm18	1510523	C/T	0.666302	0.444687	0.00218818	CDS	Non-synonymous	Glyma18g02420
Map-6683	Gm18	1553377	C/T	0.803297	0.316022	0.0021978	CDS	Non-synonymous	Glyma18g02460
Map-6684	Gm18	1578154	C/T	0.520833	0.499132	0.00219298	CDS	Non-synonymous	Glyma18g02490
Map-6685	Gm18	1648561	A/C	0.566886	0.491053	0.00219298	CDS	Non-synonymous	Glyma18g02600
Map-6686	Gm18	1684013	G/T	0.605263	0.477839	0	CDS	Non-synonymous	Glyma18g02660
Map-6687	Gm18	1695572	G/T	0.595604	0.48172	0	CDS	Synonymous	Glyma18g02670
Map-6688	Gm18	1714211	C/T	0.593612	0.482473	0.00660793	CDS	Non-synonymous	Glyma18g02680
Map-3455	Gm18	1727032	G/T	0.747265	0.37772	0.00218818	CDS	Non-synonymous	Glyma18g02690
Map-6689	Gm18	1735950	C/G	0.734649	0.38988	0	CDS	Non-synonymous	Glyma18g02710
Map-6690	Gm18	1868391	C/T	0.674342	0.43921	0.00219298	CDS	Non-synonymous	Glyma18g02880
Map-6691	Gm18	1921260	A/T	0.863436	0.235828	0.171806	CDS	Non-synonymous	Glyma18g02940
Map-6692	Gm18	1953307	C/T	0.638462	0.461657	0.0021978	CDS	Synonymous	Glyma18g02980
Map-6693	Gm18	1959554	C/T	0.572816	0.489396	0	CDS	Synonymous	Glyma18g03000
Map-6694	Gm18	2034015	C/T	0.894505	0.188731	0.10989	CDS	Synonymous	Glyma18g03090
Map-6695	Gm18	2049712	C/G	0.729075	0.395049	0.00440529	CDS	Non-synonymous	Glyma18g03110
Map-6696	Gm18	2068078	C/T	0.555921	0.493746	0.00657895	CDS	Synonymous	Glyma18g03140
Map-6697	Gm18	2093358	G/T	0.780702	0.342413	0.00438596	CDS	Non-synonymous	Glyma18g03180
Map-6698	Gm18	2128340	C/T	0.901316	0.177891	0	CDS	Non-synonymous	Glyma18g03210
Map-6699	Gm18	2211923	A/T	0.622807	0.469837	0	CDS	Non-synonymous	Glyma18g03300
Map-6700	Gm18	2304350	G/T	0.534066	0.497679	0.0043956	CDS	Non-synonymous	Glyma18g03400
Map-6701	Gm18	2327391	C/G	0.623077	0.469704	0.0021978	CDS	Non-synonymous	Glyma18g03440
Map-6702	Gm18	2593447	A/C	0.784615	0.337988	0	CDS	Non-synonymous	Glyma18g03780
Map-6703	Gm18	2607764	A/G	0.647577	0.456442	0.00440529	CDS	Non-Synonymous	Glyma18g03790
Map-6704	Gm18	2613537	A/T	0.649451	0.455329	0.00659341	CDS	Non-synonymous	Glyma18g03800
Map-6705	Gm18	2630774	A/G	0.659292	0.449252	0	CDS	Non-Synonymous	Glyma18g03820
Map-6706	Gm18	2740932	G/T	0.824176	0.28982	0	CDS	Non-synonymous	Glyma18g03960
Map-6707	Gm18	2767846	A/G	0.56044	0.492694	0.0043956	CDS	Non-Synonymous	Glyma18g03990
Map-6708	Gm18	2803136	A/C	0.619518	0.471431	0.00657895	CDS	Non-synonymous	Glyma18g04040
Map-6709	Gm18	2900614	A/T	0.603297	0.47866	0.0021978	CDS	Non-Synonymous	Glyma18g04160
Map-6710	Gm18	3084146	C/G	0.932018	0.126722	0	CDS	Non-synonymous	Glyma18g04330
Map-6711	Gm18	3089281	A/T	0.925439	0.138004	0	CDS	Non-synonymous	Glyma18g04340
Map-6712	Gm18	3104331	C/T	0.923246	0.141726	0	CDS	Non-synonymous	Glyma18g04360
Map-6713	Gm18	3119791	A/T	0.927473	0.134534	0	CDS	Non-synonymous	Glyma18g04380
Map-6714	Gm18	3308000	G/T	0.859649	0.241305	0	CDS	Non-synonymous	Glyma18g04520
Map-6715	Gm18	3374614	C/T	0.820628	0.294396	0	CDS	Non-synonymous	Glyma18g04590
Map-6716	Gm18	3416445	C/T	0.949561	0.0957891	0	CDS	Synonymous	Glyma18g04640
Map-6717	Gm18	3446195	C/T	0.688596	0.428863	0.00438596	CDS	Non-synonymous	Glyma18g04660
Map-6718	Gm18	3485194	A/T	0.838462	0.270888	0.125275	CDS	Non-Synonymous	Glyma18g04710
Map-6719	Gm18	3694929	A/G	0.887168	0.200202	0	CDS	Synonymous	Glyma18g04940
Map-6720	Gm18	3745785	C/T	0.941758	0.109699	0.0021978	CDS	Synonymous	Glyma18g05020
Map-6721	Gm18	3787829	A/C	0.929825	0.130502	0	CDS	Synonymous	Glyma18g05040
Map-6722	Gm18	3792660	A/C	0.524664	0.498783	0.121076	CDS	Non-synonymous	Glyma18g05050
Map-6723	Gm18	3799420	G/T	0.875	0.21875	0	CDS	Non-synonymous	Glyma18g05060
Map-6724	Gm18	3862227	G/T	0.714286	0.408163	0	CDS	Non-synonymous	Glyma18g05110
Map-6725	Gm18	3873147	C/T	0.660057	0.448764	0	CDS	Non-synonymous	Glyma18g05120
Map-6726	Gm18	3895901	A/G	0.892544	0.191819	0	CDS	Non-Synonymous	Glyma18g05160
Map-6727	Gm18	3909870	A/T	0.75	0.375	0	CDS	Non-synonymous	Glyma18g05170
Map-6728	Gm18	3960203	A/G	0.563596	0.491911	0	CDS	Synonymous	Glyma18g05240
Map-6729	Gm18	4054621	A/G	0.617582	0.472349	0	CDS	Non-synonymous	Glyma18g05310
Map-6730	Gm18	4075228	A/T	0.567982	0.490757	0	CDS	Non-synonymous	Glyma18g05330
Map-6731	Gm18	4099887	C/G	0.567982	0.490757	0	CDS	Non-synonymous	Glyma18g05350
Map-6732	Gm18	4143803	C/T	0.870614	0.22529	0	CDS	Synonymous	Glyma18g05470
Map-6733	Gm18	4221394	A/G	0.618421	0.471953	0	CDS	Non-synonymous	Glyma18g05610
Map-6734	Gm18	4309759	A/G	0.796053	0.324706	0	CDS	Non-synonymous	Glyma18g05660
Map-6735	Gm18	4354265	A/G	0.925439	0.138004	0	CDS	Synonymous	Glyma18g05710
Map-6736	Gm18	4567818	A/T	0.822368	0.292157	0	CDS	Non-synonymous	Glyma18g05930
Map-6737	Gm18	4581583	G/T	0.85307	0.250683	0	CDS	Non-synonymous	Glyma18g05960
Map-6738	Gm18	4595117	A/G	0.769737	0.354484	0	CDS	Non-synonymous	Glyma18g05980
Map-6739	Gm18	4607550	G/T	0.947368	0.099723	0	CDS	Non-synonymous	Glyma18g06000
Map-6740	Gm18	4639026	A/G	0.79386	0.327293	0	CDS	Non-Synonymous	Glyma18g06040
Map-6741	Gm18	4781636	A/C	0.780702	0.342413	0	CDS	Non-Synonymous	Glyma18g06200
Map-3496	Gm18	5111735	G/T	0.774617	0.349171	0	Intergenic
Map-3509	Gm18	7612662	C/T	0.568282	0.490675	0	CDS	Non-synonymous	Glyma18g08860
Map-6742	Gm18	8812131	A/G	0.666667	0.444444	0.037037	CDS	Synonymous	Glyma18g09990
Map-6743	Gm18	9049848	A/C	0.892544	0.191819	0	CDS	Synonymous	Glyma18g10220
Map-3521	Gm18	9175260	A/T	0.560091	0.492778	0.00453515	CDS	Non-synonymous	Glyma18g10310
Map-3529	Gm18	11239748	G/T	0.768519	0.355796	0	CDS	Non-synonymous	Glyma18g12230
Map-3538	Gm18	15007893	A/G	0.617841	0.472227	0.00220264	Intergenic
Map-6744	Gm18	17607212	A/G	0.557143	0.493469	0.00659341	CDS	Non-synonymous	Glyma18g16890
Map-6745	Gm18	17713041	C/T	0.559341	0.492957	0.00659341	CDS	Synonymous	Glyma18g16990
Map-6746	Gm18	18199484	C/T	0.586813	0.484927	0.0043956	CDS	Non-synonymous	Glyma18g17190
Map-3550	Gm18	18368871	A/G	0.810268	0.307468	0	CDS	Non-synonymous	Glyma18g17230
Map-6747	Gm18	18445727	A/G	0.876096	0.217103	0.00219298	CDS	Non-synonymous	Glyma18g17290
Map-6748	Gm18	18664457	C/T	0.757709	0.367172	0	CDS	Nonsense	Glyma18g17410
Map-6749	Gm18	19358513	A/G	0.573789	0.489111	0.00220264	CDS(Start)	Synonymous	Glyma18g18070
Map-6750	Gm18	19475825	A/G	0.778509	0.344866	0	CDS	Non-synonymous	Glyma18g18130
Map-6751	Gm18	19599301	C/T	0.831868	0.279727	0.0021978	CDS	Non-synonymous	Glyma18g18210
Map-6752	Gm18	19603319	G/T	0.831868	0.279727	0.0021978	CDS	Non-synonymous	Glyma18g18220
Map-6753	Gm18	19901670	A/G	0.591209	0.483362	0	CDS	Non-synonymous	Glyma18g18490
Map-6754	Gm18	20356427	C/T	0.62967	0.466371	0.0021978	CDS	Non-synonymous	Glyma18g18860
Map-6755	Gm18	20534130	G/T	0.791209	0.330395	0.0043956	CDS	Non-synonymous	Glyma18g18950
Map-6756	Gm18	20669247	C/T	0.774123	0.349713	0	CDS	Non-synonymous	Glyma18g19010
Map-3567	Gm18	23391165	G/T	0.640449	0.460548	0	CDS	Non-synonymous	Glyma18g20830
Map-3569	Gm18	25275022	C/T	0.632517	0.464879	0	Intergenic
Map-3572	Gm18	33478470	A/G	0.664114	0.446133	0.00218818	CDS	Non-synonymous	Glyma18g29160
Map-3575	Gm18	38327046	A/T	0.585339	0.485434	0.00218818	CDS	Non-synonymous	Glyma18g32850
Map-3580	Gm18	40370595	A/G				CDS	Readthrough	Glyma18g34290
Map-3589	Gm18	43357221	C/T	0.935123	0.121336	0	Intergenic
Map-3591	Gm18	45523004	A/G	0.790249	0.331511	0.00226757	Intergenic
Map-3665	Gm18	53531096	A/C	0.789011	0.332945	0.0043956	CDS	Non-synonymous	Glyma18g43900
Map-6757	Gm18	54073300	C/T	0.781798	0.341179	0.00219298	CDS	Synonymous	Glyma18g44350
Map-3670	Gm18	54409185	C/T	0.572062	0.489614	0	CDS	Non-synonymous	Glyma18g44690
Map-6758	Gm18	54962765	C/T	0.66886	0.442973	0	CDS	Synonymous	Glyma18g45210
Map-3672	Gm18	55411228	C/T	0.514607	0.499573	0	CDS	Non-synonymous	Glyma18g45690
Map-3676	Gm18	55730533	A/C	0.614286	0.473878	0.0021978	CDS	Non-synonymous	Glyma18g46020
Map-6759	Gm18	56083805	A/C	0.719298	0.403817	0	CDS	Synonymous	Glyma18g46300
Map-3680	Gm18	56161102	G/T	0.526667	0.498578	0.0311111	CDS	Non-synonymous	Glyma18g46420
BARC-015471-01977	Gm18	56338736	G/T	0.598684	0.480523	0	intron		Glyma18g46630
Map-3684	Gm18	56349766	C/T	0.605033	0.477936	0.00656455	Intergenic
Map-6760	Gm18	57061147	A/G	0.765351	0.359178	0	CDS	Synonymous	Glyma18g47390
Map-6761	Gm18	57699682	A/G	0.701542	0.418762	0.00220264	CDS	Synonymous	Glyma18g48220
Map-6762	Gm18	58897054	A/C	0.687788	0.429471	0.00230415	CDS	Synonymous	Glyma18g49490
Map-6763	Gm18	58959278	A/C	0.60307	0.478753	0	CDS	Synonymous	Glyma18g49580
Map-6764	Gm18	58995330	C/T	0.609649	0.475954	0	CDS	Non-synonymous	Glyma18g49620
Map-6765	Gm18	59077561	A/G	0.640351	0.460603	0	CDS	Non-Synonymous	Glyma18g49730
Map-6766	Gm18	59139620	G/T	0.903509	0.174361	0	CDS	Non-synonymous	Glyma18g49820
Map-6767	Gm18	59262871	A/G	0.730263	0.393958	0	CDS	Non-synonymous	Glyma18g49990
Map-6768	Gm18	59290740	C/T	0.830396	0.281676	0.167401	CDS	Nonsense	Glyma18g50030
Map-6769	Gm18	59360718	A/G	0.620732	0.470848	0.00243902	CDS	Synonymous	Glyma18g50150
Map-6770	Gm18	59406769	A/G	0.520879	0.499128	0.0043956	CDS	Synonymous	Glyma18g50200
Map-6771	Gm18	59471880	C/T	0.617582	0.472349	0.0043956	CDS	Non-synonymous	Glyma18g50290
Map-6772	Gm18	59494018	G/T	0.881579	0.208795	0	CDS	Non-Synonymous	Glyma18g50320
Map-6773	Gm18	59508247	G/T	0.625275	0.468612	0.0021978	CDS	Non-synonymous	Glyma18g50350
Map-6774	Gm18	59759424	A/G	0.67033	0.441976	0.0043956	CDS	Synonymous	Glyma18g50720
Map-6775	Gm18	59788440	A/T	0.550439	0.494912	0.00438596	CDS	Non-synonymous	Glyma18g50770
Map-6776	Gm18	59805347	A/G	0.845395	0.261405	0.00657895	CDS	Non-Synonymous	Glyma18g50790
Map-6777	Gm18	59968058	A/G	0.821272	0.293569	0.00219298	CDS	Non-synonymous	Glyma18g50980
Map-6778	Gm18	59995058	A/G	0.89693	0.184893	0.00438596	CDS	Non-synonymous	Glyma18g51030
Map-6779	Gm18	60038706	A/G	0.664474	0.445897	0.00438596	CDS	Non-synonymous	Glyma18g51070
Map-6780	Gm18	60170872	A/G	0.692982	0.425516	0	CDS	Non-synonymous	Glyma18g51230
Map-6781	Gm18	60212639	C/T	0.809211	0.308778	0	CDS	Synonymous	Glyma18g51280
Map-6782	Gm18	60300553	C/T	0.800439	0.319473	0	CDS	Non-synonymous	Glyma18g51400
Map-6783	Gm18	60423338	A/G	0.813596	0.303314	0	CDS	Synonymous	Glyma18g51570
Map-6784	Gm18	60556416	C/T	0.606593	0.477276	0	CDS	Non-synonymous	Glyma18g51780
BARC-039099-07444	Gm18	61052973	C/G	0.813596	0.303314	0	mRNA		Glyma18g52450
Map-6785	Gm18	61139488	G/T	0.621711	0.470373	0.00219298	CDS	Non-synonymous	Glyma18g52560
Map-6786	Gm18	61963221	A/C	0.727069	0.396879	0	CDS	Non-synonymous	Glyma18g53690
BARC-017669-03102	Gm18	62046670	A/G	0.894209	0.189198	0.00222717	intron		Glyma18g53760
Map-3790	Gm19	1063390	A/G	0.738889	0.385864	0.00222222	CDS	Non-synonymous	Glyma19g01440
Map-6787	Gm19	1106250	C/T	0.927632	0.134262	0	CDS	Non-synonymous	Glyma19g01480
Map-3829	Gm19	4400362	G/T	0.924508	0.139586	0.00218818	CDS	Synonymous	Glyma19g04280
Map-3846	Gm19	9119028	A/T	0.580752	0.486958	0.0110619	CDS	Non-synonymous	Glyma19g07620
Map-3855	Gm19	10599087	C/T	0.688184	0.429174	0.0109409	CDS	Non-synonymous	Glyma19g09050
Map-6788	Gm19	11046081	A/C	0.77193	0.352108	0.00438596	CDS	Synonymous	Glyma19g09320
Map-3861	Gm19	12125143	A/T	0.68	0.4352	0.0133333	CDS	Synonymous	Glyma19g10120
Map-3871	Gm19	15032465	A/C	0.763736	0.360886	0.00659341	CDS	Non-synonymous	Glyma19g11770
Map-3880	Gm19	18646120	A/G	0.773128	0.350802	0.00440529	Intergenic
Map-3887	Gm19	22852602	C/G	0.728477	0.395597	0.00441501	CDS	Non-synonymous	Glyma19g18810
Map-3897	Gm19	27342097	C/T	0.718543	0.404478	0.00662252	CDS	Non-synonymous	Glyma19g22510
Map-3908	Gm19	34996691	C/T	0.669248	0.44271	0.00663717	CDS	Non-synonymous	Glyma19g27690
Map-6789	Gm19	35868564	C/T	0.858553	0.24288	0.00219298	CDS	Non-synonymous	Glyma19g28400
BARC-031583-07115	Gm19	36278837	C/T	0.541667	0.496528	0.00438596	intron		Glyma19g28710
Map-3919	Gm19	37652696	A/G	0.935268	0.121084	0	CDS	Non-synonymous	Glyma19g29940
Map-6790	Gm19	38214865	A/G	0.551535	0.494688	0.00657895	CDS	Synonymous	Glyma19g30590
Map-6791	Gm19	39222839	C/T	0.705044	0.415914	0.00657895	CDS	Synonymous	Glyma19g31410
Map-3927	Gm19	39231496	A/G	0.568807	0.490531	0.00917431	CDS	Non-synonymous	Glyma19g31420
Map-3940	Gm19	41234407	A/C	0.503304	0.499978	0.0110132	CDS	Non-synonymous	Glyma19g33640
BARC-044913-08838	Gm19	43125554	G/T	0.541758	0.496512	0.00659341	Intergenic
Map-3972	Gm19	44538144	A/C	0.556167	0.49369	0.00220264	CDS	Non-synonymous	Glyma19g37360
Map-6792	Gm19	44980245	C/T	0.794505	0.326533	0.0021978	CDS	Non-synonymous	Glyma19g37890
Map-3990	Gm19	45225855	C/T	0.611233	0.475254	0.00660793	CDS	Non-synonymous	Glyma19g38270
Map-4001	Gm19	45900993	A/T	0.537897	0.497128	0	Intergenic
Map-6793	Gm19	45956962	A/G	0.605263	0.477839	0.00438596	CDS	Synonymous	Glyma19g39180
Map-6794	Gm19	46365843	C/T	0.949561	0.0957891	0	CDS	Synonymous	Glyma19g39810
Map-6795	Gm19	46698433	C/T	0.934211	0.122922	0	CDS	Non-synonymous	Glyma19g40270
Map-6796	Gm19	48103499	C/T	0.747797	0.377193	0.00220264	CDS	Non-Synonymous	Glyma19g42000
Map-6797	Gm19	48107590	A/C	0.934066	0.123174	0	CDS	Non-synonymous	Glyma19g42010
Map-6798	Gm19	48200568	C/T	0.795604	0.325236	0	CDS	Synonymous	Glyma19g42160
Map-6799	Gm19	48284814	C/T	0.60307	0.478753	0.00438596	CDS	Non-synonymous	Glyma19g42270
Map-4023	Gm19	49186138	A/G	0.827851	0.285028	0.00219298	CDS	Non-synonymous	Glyma19g43560
Map-6800	Gm19	49906987	A/G	0.763158	0.361496	0	CDS	Non-synonymous	Glyma19g44510
BARC-014385-01342	Gm19	50222676	G/T	0.718062	0.404898	0	intron		Glyma19g44920
Map-6801	Gm19	50288704	A/T	0.559341	0.492957	0.0021978	CDS	Non-synonymous	Glyma19g45030
Map-4040	Gm19	50585940	C/G	0.791028	0.330605	0.00218818	CDS	Non-synonymous	Glyma19g45410
BARC-021343-04041	Gm20	2053709	A/C	0.515351	0.499529	0	intron		Glyma20g02410
Map-4067	Gm20	8453367	C/G	0.918681	0.149412	0	Intergenic
Map-4081	Gm20	16335646	A/T	0.918502	0.149712	0	CDS	Non-synonymous	Glyma20g11600
Map-4087	Gm20	19376457	G/T	0.923077	0.142012	0	Intergenic
Map-4095	Gm20	21505725	G/T	0.916484	0.153083	0	CDS	Non-synonymous	Glyma20g15680
Map-4102	Gm20	23408807	A/G	0.899344	0.181049	0	Intergenic
Map-6802	Gm20	23943335	C/T	0.932018	0.126722	0	CDS	Synonymous	Glyma20g16980
Map-6803	Gm20	24155104	A/G	0.929825	0.130502	0	CDS	Non-synonymous	Glyma20g17090
Map-6804	Gm20	24522363	A/G	0.938462	0.115503	0	CDS	Non-synonymous	Glyma20g17450
Map-6805	Gm20	24614726	C/G	0.671053	0.441482	0.00438596	CDS	Non-synonymous	Glyma20g17560
Map-6806	Gm20	25220700	C/T	0.732456	0.391928	0.00438596	CDS	Non-synonymous	Glyma20g18010
Map-6807	Gm20	25551295	A/G	0.737251	0.387424	0.00665188	CDS	Non-synonymous	Glyma20g18280
Map-4116	Gm20	25851121	A/G	0.656044	0.451301	0.00659341	Intergenic
Map-6808	Gm20	25856258	G/T	0.758537	0.366318	0.0390244	CDS	Non-synonymous	Glyma20g18420
Map-6809	Gm20	26495436	C/T	0.715859	0.40681	0.0881057	CDS	Synonymous	Glyma20g18870
Map-6810	Gm20	26541697	C/T	0.667763	0.443711	0.00657895	CDS	Non-synonymous	Glyma20g18890
Map-6811	Gm20	26573590	C/T	0.936404	0.119104	0	CDS	Non-synonymous	Glyma20g18900
Map-4119	Gm20	26620290	C/T	0.630979	0.465689	0	Intergenic
Map-6812	Gm20	26671321	A/G	0.940659	0.111639	0	CDS	Synonymous	Glyma20g18990
Map-6813	Gm20	26836489	C/T	0.801762	0.317879	0	CDS	Synonymous	Glyma20g19200
Map-6814	Gm20	27780721	A/T	0.622807	0.469837	0.00438596	CDS	Non-synonymous	Glyma20g19640
Map-6815	Gm20	27899191	C/T	0.859649	0.241305	0	CDS	Non-synonymous	Glyma20g19680
Map-6816	Gm20	28010949	G/T	0.800439	0.319473	0.00438596	CDS	Non-synonymous	Glyma20g19720
Map-6817	Gm20	28218270	C/T	0.804396	0.314687	0	CDS	Non-synonymous	Glyma20g19940
Map-6818	Gm20	28240906	A/G	0.801762	0.317879	0	CDS	Non-synonymous	Glyma20g19970
Map-6819	Gm20	28765452	G/T	0.821978	0.29266	0	CDS	Non-synonymous	Glyma20g20280
Map-6820	Gm20	29057745	A/T	0.822368	0.292157	0	CDS	Non-synonymous	Glyma20g20390
Map-6821	Gm20	29985714	A/G	0.815385	0.301065	0	CDS	Non-synonymous	Glyma20g21030
Map-6822	Gm20	30044963	A/G	0.815789	0.300554	0	Intergenic
Map-6823	Gm20	30045086	C/T	0.820175	0.294975	0	Intergenic
Map-6824	Gm20	30181987	C/G	0.736842	0.387812	0.149123	Intergenic
Map-6825	Gm20	30182140	A/G	0.811404	0.306056	0	Intergenic
Map-6826	Gm20	30182760	C/G	0.815789	0.300554	0	Intergenic
Map-6827	Gm20	30182830	C/T	0.811404	0.306056	0	Intergenic
Map-6828	Gm20	30405879	C/T	0.54057	0.496708	0.00219298	CDS	Non-synonymous	Glyma20g21260
Map-6829	Gm20	32101753	G/T	0.903263	0.174757	0.188811	CDS	Synonymous	Glyma20g22170
Map-6830	Gm20	32589531	C/T	0.532895	0.497836	0.00438596	CDS	Non-synonymous	Glyma20g22650
Map-6831	Gm20	32607904	C/T	0.640351	0.460603	0.00438596	CDS	Synonymous	Glyma20g22680
Map-6832	Gm20	32619522	A/T	0.549342	0.495131	0.00219298	CDS	Non-synonymous	Glyma20g22700
Map-6833	Gm20	32893665	A/T	0.504386	0.499962	0.00438596	CDS	Non-synonymous	Glyma20g22950
Map-4137	Gm20	33848746	G/T	0.544053	0.496119	0.00440529	CDS	Non-synonymous	Glyma20g24140
Map-6834	Gm20	35298206	A/T	0.872247	0.222865	0.0792952	CDS	Non-synonymous	Glyma20g25650
Map-4147	Gm20	35426071	C/T	0.923246	0.141726	0.153509	CDS	Non-synonymous	Glyma20g25780
Map-6835	Gm20	36322049	C/T	0.753289	0.371689	0.00657895	CDS	Synonymous	Glyma20g27060
Map-6836	Gm20	37228161	G/T	0.714286	0.408163	0.0043956	CDS	Non-synonymous	Glyma20g28290
BARC-025847-05113	Gm20	37342445	A/G	0.572527	0.48948	0.00659341	CDS	Non-synonymous	Glyma20g28420
Map-4193	Gm20	38307356	G/T	0.755531	0.369408	0.00221239	Intergenic
Map-6837	Gm20	39694954	A/T	0.870614	0.22529	0	CDS	Non-synonymous	Glyma20g31030
BARC-014741-01637	Gm20	40073030	C/T	0.751648	0.373346	0.0043956	3'-UTR		Glyma20g31460
Map-4215	Gm20	40272063	A/G	0.626386	0.468053	0.00221729	Intergenic
Map-4219	Gm20	41116710	A/T	0.766292	0.358177	0.00898876	CDS	Synonymous	Glyma20g32510
Map-4226	Gm20	42092654	A/G	0.776432	0.347171	0.00660793	CDS	Non-synonymous	Glyma20g33490
Map-6838	Gm20	42326857	A/C	0.83956	0.269397	0.0043956	CDS	Non-synonymous	Glyma20g33850
Map-4240	Gm20	42901161	C/G	0.785047	0.337497	0.0046729	Intergenic
BARC-025969-05190	Gm20	43678719	A/T	0.585714	0.485306	0.00659341	intron		Glyma20g35410
Map-4244	Gm20	44259968	A/G	0.58443	0.485743	0.00657895	CDS	Non-synonymous	Glyma20g36040
Map-6839	Gm20	45687416	G/T	0.582418	0.486415	0	CDS	Synonymous	Glyma20g37940
Map-6840	Gm20	45857894	C/T	0.531798	0.497978	0.00219298	CDS	Synonymous	Glyma20g38200
BARC-013645-01207	Gm20	46624541	A/G	0.592105	0.483033	0	CDS	Synonymous	Glyma20g39240
